# Supplementary material for: Global Habitat Suitability and Ecological Niche Separation in the Phylum Placozoa
Source: PLoS One. 2015 Nov 18;10(11):e0140162. doi: 10.1371/journal.pone.0140162 (PMC4651326; doi:10.1371/journal.pone.0140162)
Supplement: S1 Data — (ZIP) [file pone.0140162.s001.zip]

Archive with 35 entries (32 files):
- Figure 4 Raw Data/
- Figure 4 Raw Data/Nitrate-All-Clades.txt
- __MACOSX/
- __MACOSX/Figure 4 Raw Data/
- __MACOSX/Figure 4 Raw Data/._Nitrate-All-Clades.txt
- Figure 4 Raw Data/Nitrate-Clade-I.txt
- __MACOSX/Figure 4 Raw Data/._Nitrate-Clade-I.txt
- Figure 4 Raw Data/Nitrate-Clade-III.txt
- __MACOSX/Figure 4 Raw Data/._Nitrate-Clade-III.txt
- Figure 4 Raw Data/Nitrate-Clade-V.txt
- __MACOSX/Figure 4 Raw Data/._Nitrate-Clade-V.txt
- Figure 4 Raw Data/Range-All-Clades.txt
- __MACOSX/Figure 4 Raw Data/._Range-All-Clades.txt
- Figure 4 Raw Data/Range-Clade-I.txt
- __MACOSX/Figure 4 Raw Data/._Range-Clade-I.txt
- Figure 4 Raw Data/Range-Clade-III.txt
- __MACOSX/Figure 4 Raw Data/._Range-Clade-III.txt
- Figure 4 Raw Data/Range-Clade-V.txt
- __MACOSX/Figure 4 Raw Data/._Range-Clade-V.txt
- Figure 4 Raw Data/Salinity-All-Clades.txt
- __MACOSX/Figure 4 Raw Data/._Salinity-All-Clades.txt
- Figure 4 Raw Data/Salinity-clade-I.txt
- __MACOSX/Figure 4 Raw Data/._Salinity-clade-I.txt
- Figure 4 Raw Data/Salinity-Clade-III.txt
- __MACOSX/Figure 4 Raw Data/._Salinity-Clade-III.txt
- Figure 4 Raw Data/Salinity-Clade-V.txt
- __MACOSX/Figure 4 Raw Data/._Salinity-Clade-V.txt
- Figure 4 Raw Data/Temperature-All-Clades.txt
- __MACOSX/Figure 4 Raw Data/._Temperature-All-Clades.txt
- Figure 4 Raw Data/Temperature-Clade-I.txt
- __MACOSX/Figure 4 Raw Data/._Temperature-Clade-I.txt
- Figure 4 Raw Data/Temperature-Clade-III.txt
- __MACOSX/Figure 4 Raw Data/._Temperature-Clade-III.txt
- Figure 4 Raw Data/Temperature-Clade-V.txt
- __MACOSX/Figure 4 Raw Data/._Temperature-Clade-V.txt
