# Supplementary material for: Global Habitat Suitability and Ecological Niche Separation in the Phylum Placozoa
Source: PLoS One. 2015 Nov 18;10(11):e0140162. doi: 10.1371/journal.pone.0140162 (PMC4651326; doi:10.1371/journal.pone.0140162)
Supplement: S1 Data — (ZIP) [file pone.0140162.s001.zip › Figure 4 Raw Data/Nitrate-All-Clades.txt]

Nitrate.A	N.A.Prob
-2.500700059	0.796903825
-2.470643659	0.796903825
-2.440587258	0.796903825
-2.410530857	0.796903825
-2.380474456	0.796903825
-2.350418056	0.796903825
-2.320361655	0.796903825
-2.290305254	0.796903825
-2.260248854	0.796903825
-2.230192453	0.796903825
-2.200136052	0.796903825
-2.170079651	0.796903825
-2.140023251	0.796903825
-2.10996685	0.796903825
-2.079910449	0.796903825
-2.049854049	0.796903825
-2.019797648	0.796903825
-1.989741247	0.796903825
-1.959684846	0.796903825
-1.929628446	0.796903825
-1.899572045	0.796903825
-1.869515644	0.796903825
-1.839459244	0.796903825
-1.809402843	0.796903825
-1.779346442	0.796903825
-1.749290041	0.796903825
-1.719233641	0.796903825
-1.68917724	0.796903825
-1.659120839	0.796903825
-1.629064439	0.796903825
-1.599008038	0.796903825
-1.568951637	0.796903825
-1.538895236	0.796903825
-1.508838836	0.796903825
-1.478782435	0.796903825
-1.448726034	0.796903825
-1.418669634	0.796903825
-1.388613233	0.796903825
-1.358556832	0.796903825
-1.328500431	0.796903825
-1.298444031	0.796903825
-1.26838763	0.796903825
-1.238331229	0.796903825
-1.208274829	0.796903825
-1.178218428	0.796903825
-1.148162027	0.796903825
-1.118105626	0.796903825
-1.088049226	0.796903825
-1.057992825	0.796903825
-1.027936424	0.796903825
-0.997880024	0.796903825
-0.967823623	0.796903825
-0.937767222	0.796903825
-0.907710821	0.796903825
-0.877654421	0.796903825
-0.84759802	0.796903825
-0.817541619	0.796903825
-0.787485219	0.796903825
-0.757428818	0.796903825
-0.727372417	0.796903825
-0.697316016	0.796903825
-0.667259616	0.796903825
-0.637203215	0.796903825
-0.607146814	0.796903825
-0.577090414	0.796903825
-0.547034013	0.796903825
-0.516977612	0.796903825
-0.486921211	0.796903825
-0.456864811	0.796903825
-0.42680841	0.796903825
-0.396752009	0.796903825
-0.366695609	0.796903825
-0.336639208	0.796903825
-0.306582807	0.796903825
-0.276526406	0.796903825
-0.246470006	0.796903825
-0.216413605	0.796903825
-0.186357204	0.796903825
-0.156300804	0.796903825
-0.126244403	0.796903825
-0.096188002	0.796903825
-0.066131601	0.796903825
-0.036075201	0.796903825
-0.0060188	0.793524009
0.024037601	0.790144193
0.054094001	0.77944389
0.084150402	0.768743587
0.114206803	0.757199121
0.144263204	0.745654655
0.174319604	0.733278841
0.204376005	0.720903027
0.234432406	0.707731324
0.264488806	0.694559622
0.294545207	0.680652505
0.324601608	0.666745389
0.354658009	0.652189189
0.384714409	0.63763299
0.41477081	0.62253871
0.444827211	0.607444429
0.474883611	0.591944623
0.504940012	0.576444817
0.534996413	0.560688132
0.565052814	0.544931448
0.595109214	0.529075685
0.625165615	0.513219923
0.655222016	0.49742429
0.685278416	0.481628656
0.715334817	0.466045874
0.745391218	0.450463092
0.775447619	0.43523258
0.805504019	0.420002067
0.83556042	0.405244684
0.865616821	0.390487301
0.895673221	0.376301962
0.925729622	0.362116623
0.955786023	0.348579083
0.985842424	0.335041544
1.015898824	0.322204754
1.045955225	0.309367964
1.076011626	0.297263911
1.106068026	0.285159859
1.136124427	0.273802266
1.166180828	0.262444672
1.196237229	0.251832057
1.226293629	0.241219442
1.25635003	0.231338288
1.286406431	0.221457134
1.316462831	0.212284765
1.346519232	0.203112395
1.376575633	0.194619707
1.406632034	0.186127019
1.436688434	0.178280604
1.466744835	0.170434189
1.496801236	0.163198034
1.526857636	0.15596188
1.556914037	0.149298859
1.586970438	0.142635838
1.617026839	0.136508657
1.647083239	0.130381476
1.67713964	0.124753458
1.707196041	0.11912544
1.737252441	0.113960997
1.767308842	0.108796553
1.797365243	0.104061602
1.827421643	0.099326651
1.857478044	0.094988789
1.887534445	0.090650928
1.917590846	0.086679561
1.947647246	0.082708193
1.977703647	0.079074564
2.007760048	0.075440936
2.037816448	0.072118166
2.067872849	0.068795397
2.09792925	0.065758396
2.127985651	0.062721394
2.158042051	0.059946868
2.188098452	0.057172341
2.218154853	0.054638646
2.248211253	0.052104951
2.278267654	0.049792052
2.308324055	0.047479152
2.338380456	0.045368552
2.368436856	0.043257953
2.398493257	0.041332549
2.428549658	0.039407146
2.458606058	0.037651204
2.488662459	0.035895263
2.51871886	0.034294277
2.548775261	0.032693291
2.578831661	0.031233923
2.608888062	0.029774555
2.638944463	0.028444568
2.669000863	0.02711458
2.699057264	0.025902725
2.729113665	0.024690871
2.759170066	0.023586837
2.789226466	0.022482803
2.819282867	0.021477153
2.849339268	0.020471503
2.879395668	0.019555584
2.909452069	0.018639665
2.93950847	0.01780556
2.969564871	0.016971455
2.999621271	0.016211936
3.029677672	0.015452416
3.059734073	0.014760864
3.089790473	0.014069311
3.119846874	0.013439689
3.149903275	0.012810068
3.179959676	0.012236861
3.210016076	0.011663654
3.240072477	0.011141827
3.270128878	0.01062
3.300185278	0.010144966
3.330241679	0.009669933
3.36029808	0.009237504
3.390354481	0.008805075
3.420410881	0.008411434
3.450467282	0.008017793
3.480523683	0.007659465
3.510580083	0.007301138
3.540636484	0.006974953
3.570692885	0.006648768
3.600749286	0.00635184
3.630805686	0.006054911
3.660862087	0.005784613
3.690918488	0.005514314
3.720974888	0.005268251
3.751031289	0.005022187
3.78108769	0.004798182
3.811144091	0.004574177
3.841200491	0.004370245
3.871256892	0.004166314
3.901313293	0.003980651
3.931369693	0.003794988
3.961426094	0.003625952
3.991482495	0.003456916
4.021538896	0.003303011
4.051595296	0.003149107
4.081651697	0.003008973
4.111708098	0.002868839
4.141764498	0.002741238
4.171820899	0.002613638
4.2018773	0.002497445
4.231933701	0.002381253
4.261990101	0.002275442
4.292046502	0.00216963
4.322102903	0.00207327
4.352159303	0.001976909
4.382215704	0.00188915
4.412272105	0.001801392
4.442328506	0.001721463
4.472384906	0.001641534
4.502441307	0.001568732
4.532497708	0.001495931
4.562554108	0.001429619
4.592610509	0.001363307
4.62266691	0.001302901
4.652723311	0.001242496
4.682779711	0.001187469
4.712836112	0.001132442
4.742892513	0.001082313
4.772948913	0.001032183
4.803005314	9.87E-04
4.833061715	9.41E-04
4.863118116	8.99E-04
4.893174516	8.58E-04
4.923230917	8.20E-04
4.953287318	7.82E-04
4.983343718	7.47E-04
5.013400119	7.13E-04
5.04345652	6.81E-04
5.073512921	6.50E-04
5.103569321	6.21E-04
5.133625722	5.92E-04
5.163682123	5.66E-04
5.193738523	5.40E-04
5.223794924	5.16E-04
5.253851325	4.92E-04
5.283907726	4.71E-04
5.313964126	4.49E-04
5.344020527	4.29E-04
5.374076928	4.09E-04
5.404133328	3.91E-04
5.434189729	3.73E-04
5.46424613	3.57E-04
5.494302531	3.40E-04
5.524358931	3.25E-04
5.554415332	3.10E-04
5.584471733	2.97E-04
5.614528133	2.83E-04
5.644584534	2.71E-04
5.674640935	2.58E-04
5.704697336	2.47E-04
5.734753736	2.35E-04
5.764810137	2.25E-04
5.794866538	2.15E-04
5.824922938	2.05E-04
5.854979339	1.96E-04
5.88503574	1.87E-04
5.915092141	1.79E-04
5.945148541	1.71E-04
5.975204942	1.63E-04
6.005261343	1.56E-04
6.035317743	1.49E-04
6.065374144	1.42E-04
6.095430545	1.36E-04
6.125486946	1.30E-04
6.155543346	1.24E-04
6.185599747	1.18E-04
6.215656148	1.13E-04
6.245712548	1.08E-04
6.275768949	1.03E-04
6.30582535	9.84E-05
6.335881751	9.39E-05
6.365938151	8.98E-05
6.395994552	8.57E-05
6.426050953	8.19E-05
6.456107353	7.82E-05
6.486163754	7.47E-05
6.516220155	7.13E-05
6.546276556	6.82E-05
6.576332956	6.51E-05
6.606389357	6.22E-05
6.636445758	5.94E-05
6.666502158	5.68E-05
6.696558559	5.42E-05
6.72661496	5.18E-05
6.756671361	4.94E-05
6.786727761	4.73E-05
6.816784162	4.51E-05
6.846840563	4.31E-05
6.876896963	4.12E-05
6.906953364	3.94E-05
6.937009765	3.76E-05
6.967066166	3.59E-05
6.997122566	3.43E-05
7.027178967	3.28E-05
7.057235368	3.13E-05
7.087291768	2.99E-05
7.117348169	2.85E-05
7.14740457	2.73E-05
7.177460971	2.60E-05
7.207517371	2.49E-05
7.237573772	2.38E-05
7.267630173	2.27E-05
7.297686573	2.17E-05
7.327742974	2.07E-05
7.357799375	1.98E-05
7.387855776	1.89E-05
7.417912176	1.81E-05
7.447968577	1.73E-05
7.478024978	1.65E-05
7.508081378	1.58E-05
7.538137779	1.50E-05
7.56819418	1.44E-05
7.598250581	1.37E-05
7.628306981	1.31E-05
7.658363382	1.25E-05
7.688419783	1.20E-05
7.718476183	1.14E-05
7.748532584	1.09E-05
7.778588985	1.04E-05
7.808645386	9.98E-06
7.838701786	9.53E-06
7.868758187	9.11E-06
7.898814588	8.70E-06
7.928870988	8.32E-06
7.958927389	7.94E-06
7.98898379	7.59E-06
8.019040191	7.24E-06
8.049096591	6.93E-06
8.079152992	6.61E-06
8.109209393	6.32E-06
8.139265793	6.04E-06
8.169322194	5.77E-06
8.199378595	5.51E-06
8.229434996	5.27E-06
8.259491396	5.03E-06
8.289547797	4.81E-06
8.319604198	4.59E-06
8.349660598	4.39E-06
8.379716999	4.19E-06
8.4097734	4.01E-06
8.439829801	3.82E-06
8.469886201	3.66E-06
8.499942602	3.49E-06
8.529999003	3.34E-06
8.560055403	3.19E-06
8.590111804	3.05E-06
8.620168205	2.91E-06
8.650224606	2.78E-06
8.680281006	2.66E-06
8.710337407	2.54E-06
8.740393808	2.42E-06
8.770450208	2.32E-06
8.800506609	2.21E-06
8.83056301	2.12E-06
8.860619411	2.02E-06
8.890675811	1.93E-06
8.920732212	1.84E-06
8.950788613	1.76E-06
8.980845013	1.68E-06
9.010901414	1.61E-06
9.040957815	1.54E-06
9.071014216	1.47E-06
9.101070616	1.40E-06
9.131127017	1.34E-06
9.161183418	1.28E-06
9.191239818	1.23E-06
9.221296219	1.17E-06
9.25135262	1.12E-06
9.281409021	1.07E-06
9.311465421	1.02E-06
9.341521822	9.75E-07
9.371578223	9.32E-07
9.401634623	8.90E-07
9.431691024	8.51E-07
9.461747425	8.13E-07
9.491803826	7.77E-07
9.521860226	7.42E-07
9.551916627	7.10E-07
9.581973028	6.77E-07
9.612029428	6.48E-07
9.642085829	6.18E-07
9.67214223	5.91E-07
9.702198631	5.65E-07
9.732255031	5.40E-07
9.762311432	5.15E-07
9.792367833	4.93E-07
9.822424233	4.71E-07
9.852480634	4.50E-07
9.882537035	4.30E-07
9.912593436	4.11E-07
9.942649836	3.92E-07
9.972706237	3.75E-07
10.00276264	3.58E-07
10.03281904	3.43E-07
10.06287544	3.27E-07
10.09293184	3.13E-07
10.12298824	2.99E-07
10.15304464	2.86E-07
10.18310104	2.73E-07
10.21315744	2.61E-07
10.24321384	2.49E-07
10.27327024	2.38E-07
10.30332664	2.27E-07
10.33338305	2.17E-07
10.36343945	2.07E-07
10.39349585	1.98E-07
10.42355225	1.89E-07
10.45360865	1.81E-07
10.48366505	1.73E-07
10.51372145	1.65E-07
10.54377785	1.58E-07
10.57383425	1.51E-07
10.60389065	1.44E-07
10.63394705	1.38E-07
10.66400345	1.32E-07
10.69405985	1.26E-07
10.72411625	1.20E-07
10.75417266	1.15E-07
10.78422906	1.10E-07
10.81428546	1.05E-07
10.84434186	1.00E-07
10.87439826	9.59E-08
10.90445466	9.15E-08
10.93451106	8.75E-08
10.96456746	8.36E-08
10.99462386	7.99E-08
11.02468026	7.63E-08
11.05473666	7.30E-08
11.08479306	6.97E-08
11.11484946	6.66E-08
11.14490586	6.36E-08
11.17496227	6.08E-08
11.20501867	5.81E-08
11.23507507	5.56E-08
11.26513147	5.30E-08
11.29518787	5.07E-08
11.32524427	4.84E-08
11.35530067	4.63E-08
11.38535707	4.42E-08
11.41541347	4.23E-08
11.44546987	4.04E-08
11.47552627	3.86E-08
11.50558267	3.69E-08
11.53563907	3.53E-08
11.56569547	3.37E-08
11.59575188	3.22E-08
11.62580828	3.07E-08
11.65586468	2.94E-08
11.68592108	2.81E-08
11.71597748	2.69E-08
11.74603388	2.56E-08
11.77609028	2.45E-08
11.80614668	2.34E-08
11.83620308	2.24E-08
11.86625948	2.14E-08
11.89631588	2.04E-08
11.92637228	1.95E-08
11.95642868	1.87E-08
11.98648508	1.78E-08
12.01654149	1.70E-08
12.04659789	1.63E-08
12.07665429	1.56E-08
12.10671069	1.49E-08
12.13676709	1.42E-08
12.16682349	1.36E-08
12.19687989	1.30E-08
12.22693629	1.24E-08
12.25699269	1.19E-08
12.28704909	1.13E-08
12.31710549	1.08E-08
12.34716189	1.03E-08
12.37721829	9.88E-09
12.40727469	9.43E-09
12.4373311	9.03E-09
12.4673875	8.62E-09
12.4974439	8.24E-09
12.5275003	7.87E-09
12.5575567	7.53E-09
12.5876131	7.18E-09
12.6176695	6.87E-09
12.6477259	6.56E-09
12.6777823	6.28E-09
12.7078387	5.99E-09
12.7378951	5.73E-09
12.7679515	5.47E-09
12.7980079	5.23E-09
12.8280643	5.00E-09
12.85812071	4.78E-09
12.88817711	4.56E-09
12.91823351	4.36E-09
12.94828991	4.17E-09
12.97834631	3.98E-09
13.00840271	3.80E-09
13.03845911	3.64E-09
13.06851551	3.47E-09
13.09857191	3.32E-09
13.12862831	3.17E-09
13.15868471	3.03E-09
13.18874111	2.90E-09
13.21879751	2.77E-09
13.24885391	2.65E-09
13.27891032	2.53E-09
13.30896672	2.42E-09
13.33902312	2.31E-09
13.36907952	2.21E-09
13.39913592	2.11E-09
13.42919232	2.01E-09
13.45924872	1.93E-09
13.48930512	1.84E-09
13.51936152	1.76E-09
13.54941792	1.68E-09
13.57947432	1.61E-09
13.60953072	1.53E-09
13.63958712	1.47E-09
13.66964352	1.40E-09
13.69969993	1.34E-09
13.72975633	1.28E-09
13.75981273	1.22E-09
13.78986913	1.17E-09
13.81992553	1.12E-09
13.84998193	1.07E-09
13.88003833	1.02E-09
13.91009473	9.74E-10
13.94015113	9.32E-10
13.97020753	8.90E-10
14.00026393	8.51E-10
14.03032033	8.13E-10
14.06037673	7.77E-10
14.09043313	7.42E-10
14.12048954	7.10E-10
14.15054594	6.78E-10
14.18060234	6.48E-10
14.21065874	6.19E-10
14.24071514	5.92E-10
14.27077154	5.65E-10
14.30082794	5.41E-10
14.33088434	5.16E-10
14.36094074	4.94E-10
14.39099714	4.71E-10
14.42105354	4.51E-10
14.45110994	4.30E-10
14.48116634	4.12E-10
14.51122274	3.93E-10
14.54127915	3.76E-10
14.57133555	3.59E-10
14.60139195	3.43E-10
14.63144835	3.28E-10
14.66150475	3.14E-10
14.69156115	2.99E-10
14.72161755	2.86E-10
14.75167395	2.73E-10
14.78173035	2.61E-10
14.81178675	2.50E-10
14.84184315	2.39E-10
14.87189955	2.28E-10
14.90195595	2.18E-10
14.93201235	2.08E-10
14.96206876	1.99E-10
14.99212516	1.90E-10
15.02218156	1.82E-10
15.05223796	1.74E-10
15.08229436	1.66E-10
15.11235076	1.59E-10
15.14240716	1.52E-10
15.17246356	1.45E-10
15.20251996	1.39E-10
15.23257636	1.32E-10
15.26263276	1.27E-10
15.29268916	1.21E-10
15.32274556	1.16E-10
15.35280196	1.10E-10
15.38285837	1.06E-10
15.41291477	1.01E-10
15.44297117	9.64E-11
15.47302757	9.20E-11
15.50308397	8.80E-11
15.53314037	8.40E-11
15.56319677	8.04E-11
15.59325317	7.67E-11
15.62330957	7.34E-11
15.65336597	7.01E-11
15.68342237	6.70E-11
15.71347877	6.40E-11
15.74353517	6.12E-11
15.77359157	5.84E-11
15.80364798	5.59E-11
15.83370438	5.34E-11
15.86376078	5.10E-11
15.89381718	4.87E-11
15.92387358	4.66E-11
15.95392998	4.45E-11
15.98398638	4.26E-11
16.01404278	4.06E-11
16.04409918	3.89E-11
16.07415558	3.71E-11
16.10421198	3.55E-11
16.13426838	3.39E-11
16.16432478	3.24E-11
16.19438118	3.10E-11
16.22443759	2.96E-11
16.25449399	2.83E-11
16.28455039	2.70E-11
16.31460679	2.58E-11
16.34466319	2.47E-11
16.37471959	2.36E-11
16.40477599	2.26E-11
16.43483239	2.15E-11
16.46488879	2.06E-11
16.49494519	1.97E-11
16.52500159	1.88E-11
16.55505799	1.80E-11
16.58511439	1.72E-11
16.61517079	1.64E-11
16.6452272	1.57E-11
16.6752836	1.50E-11
16.70534	1.43E-11
16.7353964	1.37E-11
16.7654528	1.31E-11
16.7955092	1.25E-11
16.8255656	1.20E-11
16.855622	1.14E-11
16.8856784	1.09E-11
16.9157348	1.04E-11
16.9457912	9.97E-12
16.9758476	9.52E-12
17.005904	9.11E-12
17.0359604	8.69E-12
17.06601681	8.32E-12
17.09607321	7.94E-12
17.12612961	7.59E-12
17.15618601	7.25E-12
17.18624241	6.94E-12
17.21629881	6.62E-12
17.24635521	6.33E-12
17.27641161	6.05E-12
17.30646801	5.78E-12
17.33652441	5.52E-12
17.36658081	5.28E-12
17.39663721	5.04E-12
17.42669361	4.82E-12
17.45675001	4.61E-12
17.48680642	4.41E-12
17.51686282	4.21E-12
17.54691922	4.02E-12
17.57697562	3.84E-12
17.60703202	3.68E-12
17.63708842	3.51E-12
17.66714482	3.36E-12
17.69720122	3.20E-12
17.72725762	3.07E-12
17.75731402	2.93E-12
17.78737042	2.80E-12
17.81742682	2.67E-12
17.84748322	2.56E-12
17.87753962	2.44E-12
17.90759603	2.34E-12
17.93765243	2.23E-12
17.96770883	2.13E-12
17.99776523	2.04E-12
18.02782163	1.95E-12
18.05787803	1.86E-12
18.08793443	1.78E-12
18.11799083	1.70E-12
18.14804723	1.62E-12
18.17810363	1.55E-12
18.20816003	1.48E-12
18.23821643	1.42E-12
18.26827283	1.36E-12
18.29832923	1.29E-12
18.32838564	1.24E-12
18.35844204	1.18E-12
18.38849844	1.13E-12
18.41855484	1.08E-12
18.44861124	1.03E-12
18.47866764	9.86E-13
18.50872404	9.43E-13
18.53878044	9.00E-13
18.56883684	8.61E-13
18.59889324	8.22E-13
18.62894964	7.86E-13
18.65900604	7.51E-13
18.68906244	7.18E-13
18.71911884	6.86E-13
18.74917525	6.56E-13
18.77923165	6.26E-13
18.80928805	5.99E-13
18.83934445	5.72E-13
18.86940085	5.47E-13
18.89945725	5.22E-13
18.92951365	5.00E-13
18.95957005	4.77E-13
18.98962645	4.56E-13
19.01968285	4.36E-13
19.04973925	4.17E-13
19.07979565	3.98E-13
19.10985205	3.81E-13
19.13990845	3.63E-13
19.16996486	3.48E-13
19.20002126	3.32E-13
19.23007766	3.18E-13
19.26013406	3.03E-13
19.29019046	2.90E-13
19.32024686	2.77E-13
19.35030326	2.65E-13
19.38035966	2.53E-13
19.41041606	2.42E-13
19.44047246	2.31E-13
19.47052886	2.21E-13
19.50058526	2.11E-13
19.53064166	2.02E-13
19.56069806	1.93E-13
19.59075447	1.84E-13
19.62081087	1.76E-13
19.65086727	1.68E-13
19.68092367	1.61E-13
19.71098007	1.54E-13
19.74103647	1.47E-13
19.77109287	1.40E-13
19.80114927	1.34E-13
19.83120567	1.28E-13
19.86126207	1.22E-13
19.89131847	1.17E-13
19.92137487	1.12E-13
19.95143127	1.07E-13
19.98148767	1.02E-13
20.01154408	9.77E-14
20.04160048	9.33E-14
20.07165688	8.92E-14
20.10171328	8.52E-14
20.13176968	8.15E-14
20.16182608	7.78E-14
20.19188248	7.44E-14
20.22193888	7.10E-14
20.25199528	6.80E-14
20.28205168	6.49E-14
20.31210808	6.21E-14
20.34216448	5.93E-14
20.37222088	5.67E-14
20.40227728	5.41E-14
20.43233369	5.18E-14
20.46239009	4.94E-14
20.49244649	4.73E-14
20.52250289	4.52E-14
20.55255929	4.32E-14
20.58261569	4.12E-14
20.61267209	3.95E-14
20.64272849	3.77E-14
20.67278489	3.60E-14
20.70284129	3.44E-14
20.73289769	3.29E-14
20.76295409	3.14E-14
20.79301049	3.01E-14
20.82306689	2.87E-14
20.8531233	2.75E-14
20.8831797	2.62E-14
20.9132361	2.51E-14
20.9432925	2.39E-14
20.9733489	2.29E-14
21.0034053	2.19E-14
21.0334617	2.09E-14
21.0635181	2.00E-14
21.0935745	1.91E-14
21.1236309	1.82E-14
21.1536873	1.74E-14
21.1837437	1.67E-14
21.2138001	1.59E-14
21.2438565	1.52E-14
21.27391291	1.46E-14
21.30396931	1.39E-14
21.33402571	1.33E-14
21.36408211	1.27E-14
21.39413851	1.21E-14
21.42419491	1.16E-14
21.45425131	1.11E-14
21.48430771	1.06E-14
21.51436411	1.01E-14
21.54442051	9.67E-15
21.57447691	9.25E-15
21.60453331	8.83E-15
21.63458971	8.45E-15
21.66464611	8.06E-15
21.69470252	7.72E-15
21.72475892	7.37E-15
21.75481532	7.05E-15
21.78487172	6.73E-15
21.81492812	6.44E-15
21.84498452	6.14E-15
21.87504092	5.88E-15
21.90509732	5.61E-15
21.93515372	5.37E-15
21.96521012	5.13E-15
21.99526652	4.90E-15
22.02532292	4.68E-15
22.05537932	4.48E-15
22.08543572	4.28E-15
22.11549213	4.09E-15
22.14554853	3.91E-15
22.17560493	3.74E-15
22.20566133	3.57E-15
22.23571773	3.41E-15
22.26577413	3.26E-15
22.29583053	3.12E-15
22.32588693	2.98E-15
22.35594333	2.85E-15
22.38599973	2.72E-15
22.41605613	2.60E-15
22.44611253	2.48E-15
22.47616893	2.37E-15
22.50622533	2.27E-15
22.53628174	2.17E-15
22.56633814	2.07E-15
22.59639454	1.98E-15
22.62645094	1.89E-15
22.65650734	1.81E-15
22.68656374	1.73E-15
22.71662014	1.65E-15
22.74667654	1.58E-15
22.77673294	1.51E-15
22.80678934	1.44E-15
22.83684574	1.38E-15
22.86690214	1.32E-15
22.89695854	1.26E-15
22.92701494	1.20E-15
22.95707135	1.15E-15
22.98712775	1.10E-15
23.01718415	1.05E-15
23.04724055	1.00E-15
23.07729695	9.59E-16
23.10735335	9.16E-16
23.13740975	8.76E-16
23.16746615	8.37E-16
23.19752255	8.00E-16
23.22757895	7.64E-16
23.25763535	7.31E-16
23.28769175	6.98E-16
23.31774815	6.68E-16
23.34780455	6.37E-16
23.37786096	6.10E-16
23.40791736	5.82E-16
23.43797376	5.57E-16
23.46803016	5.32E-16
23.49808656	5.09E-16
23.52814296	4.86E-16
23.55819936	4.65E-16
23.58825576	4.44E-16
23.61831216	4.24E-16
23.64836856	4.05E-16
23.67842496	3.88E-16
23.70848136	3.70E-16
23.73853776	3.54E-16
23.76859416	3.38E-16
23.79865057	3.23E-16
23.82870697	3.09E-16
23.85876337	2.95E-16
23.88881977	2.82E-16
23.91887617	2.70E-16
23.94893257	2.58E-16
23.97898897	2.46E-16
24.00904537	2.35E-16
24.03910177	2.25E-16
24.06915817	2.15E-16
24.09921457	2.06E-16
24.12927097	1.96E-16
24.15932737	1.88E-16
24.18938377	1.79E-16
24.21944018	1.71E-16
24.24949658	1.64E-16
24.27955298	1.57E-16
24.30960938	1.50E-16
24.33966578	1.43E-16
24.36972218	1.37E-16
24.39977858	1.31E-16
24.42983498	1.25E-16
24.45989138	1.19E-16
24.48994778	1.14E-16
24.52000418	1.09E-16
24.55006058	1.04E-16
24.58011698	9.96E-17
24.61017338	9.51E-17
24.64022979	9.09E-17
24.67028619	8.68E-17
24.70034259	8.31E-17
24.73039899	7.93E-17
24.76045539	7.59E-17
24.79051179	7.24E-17
24.82056819	6.93E-17
24.85062459	6.62E-17
24.88068099	6.33E-17
24.91073739	6.04E-17
24.94079379	5.78E-17
24.97085019	5.52E-17
25.00090659	5.28E-17
25.03096299	5.04E-17
25.0610194	4.97E-17
25.0910758	4.89E-17
25.1211322	4.89E-17
25.1511886	4.89E-17
25.181245	4.89E-17
25.2113014	4.89E-17
25.2413578	4.89E-17
25.2714142	4.89E-17
25.3014706	4.89E-17
25.331527	4.89E-17
25.3615834	4.89E-17
25.3916398	4.89E-17
25.4216962	4.89E-17
25.4517526	4.89E-17
25.48180901	4.89E-17
25.51186541	4.89E-17
25.54192181	4.89E-17
25.57197821	4.89E-17
25.60203461	4.89E-17
25.63209101	4.89E-17
25.66214741	4.89E-17
25.69220381	4.89E-17
25.72226021	4.89E-17
25.75231661	4.89E-17
25.78237301	4.89E-17
25.81242941	4.89E-17
25.84248581	4.89E-17
25.87254221	4.89E-17
25.90259862	4.89E-17
25.93265502	4.89E-17
25.96271142	4.89E-17
25.99276782	4.89E-17
26.02282422	4.89E-17
26.05288062	4.89E-17
26.08293702	4.89E-17
26.11299342	4.89E-17
26.14304982	4.89E-17
26.17310622	4.89E-17
26.20316262	4.89E-17
26.23321902	4.89E-17
26.26327542	4.89E-17
26.29333182	4.89E-17
26.32338823	4.89E-17
26.35344463	4.89E-17
26.38350103	4.89E-17
26.41355743	4.89E-17
26.44361383	4.89E-17
26.47367023	4.89E-17
26.50372663	4.89E-17
26.53378303	4.89E-17
26.56383943	4.89E-17
26.59389583	4.89E-17
26.62395223	4.89E-17
26.65400863	4.89E-17
26.68406503	4.89E-17
26.71412143	4.89E-17
26.74417784	4.89E-17
26.77423424	4.89E-17
26.80429064	4.89E-17
26.83434704	4.89E-17
26.86440344	4.89E-17
26.89445984	4.89E-17
26.92451624	4.89E-17
26.95457264	4.89E-17
26.98462904	4.89E-17
27.01468544	4.89E-17
27.04474184	4.89E-17
27.07479824	4.89E-17
27.10485464	4.89E-17
27.13491104	4.89E-17
27.16496745	4.89E-17
27.19502385	4.89E-17
27.22508025	4.89E-17
27.25513665	4.89E-17
27.28519305	4.89E-17
27.31524945	4.89E-17
27.34530585	4.89E-17
27.37536225	4.89E-17
27.40541865	4.89E-17
27.43547505	4.89E-17
27.46553145	4.89E-17
27.49558785	4.89E-17
27.52564425	4.89E-17
27.55570065	4.89E-17
