# Supplementary material for: Global Habitat Suitability and Ecological Niche Separation in the Phylum Placozoa
Source: PLoS One. 2015 Nov 18;10(11):e0140162. doi: 10.1371/journal.pone.0140162 (PMC4651326; doi:10.1371/journal.pone.0140162)
Supplement: S1 Data — (ZIP) [file pone.0140162.s001.zip › Figure 4 Raw Data/Nitrate-Clade-I.txt]

Nitrate.I	N.I.Prob
-2.523799991	0.687305677
-2.493478391	0.687305677
-2.463156791	0.687305677
-2.432835191	0.687305677
-2.402513591	0.687305677
-2.372191991	0.687305677
-2.341870391	0.687305677
-2.311548792	0.687305677
-2.281227192	0.687305677
-2.250905592	0.687305677
-2.220583992	0.687305677
-2.190262392	0.687305677
-2.159940792	0.687305677
-2.129619192	0.687305677
-2.099297592	0.687305677
-2.068975992	0.687305677
-2.038654393	0.687305677
-2.008332793	0.687305677
-1.978011193	0.687305677
-1.947689593	0.687305677
-1.917367993	0.687305677
-1.887046393	0.687305677
-1.856724793	0.687305677
-1.826403193	0.687305677
-1.796081593	0.687305677
-1.765759994	0.687305677
-1.735438394	0.687305677
-1.705116794	0.687305677
-1.674795194	0.687305677
-1.644473594	0.687305677
-1.614151994	0.687305677
-1.583830394	0.687305677
-1.553508794	0.687305677
-1.523187194	0.687305677
-1.492865595	0.687305677
-1.462543995	0.687305677
-1.432222395	0.687305677
-1.401900795	0.687305677
-1.371579195	0.687305677
-1.341257595	0.687305677
-1.310935995	0.687305677
-1.280614395	0.687305677
-1.250292795	0.687305677
-1.219971196	0.687305677
-1.189649596	0.687305677
-1.159327996	0.687305677
-1.129006396	0.687305677
-1.098684796	0.687305677
-1.068363196	0.687305677
-1.038041596	0.687305677
-1.007719996	0.687305677
-0.977398396	0.687305677
-0.947076797	0.687305677
-0.916755197	0.687305677
-0.886433597	0.687305677
-0.856111997	0.687305677
-0.825790397	0.687305677
-0.795468797	0.687305677
-0.765147197	0.687305677
-0.734825597	0.687305677
-0.704503997	0.687305677
-0.674182398	0.687305677
-0.643860798	0.687305677
-0.613539198	0.687305677
-0.583217598	0.687305677
-0.552895998	0.687305677
-0.522574398	0.687305677
-0.492252798	0.687305677
-0.461931198	0.687305677
-0.431609598	0.687305677
-0.401287999	0.687305677
-0.370966399	0.687305677
-0.340644799	0.687305677
-0.310323199	0.687305677
-0.280001599	0.687305677
-0.249679999	0.687305677
-0.219358399	0.687305677
-0.189036799	0.687305677
-0.158715199	0.687305677
-0.128393599	0.687305677
-0.098072	0.687305677
-0.0677504	0.687305677
-0.0374288	0.687305677
-0.0071072	0.685909259
0.0232144	0.684512842
0.053536	0.680279446
0.0838576	0.67604605
0.1141792	0.671748245
0.1445008	0.66745044
0.174822399	0.663090742
0.205143999	0.658731043
0.235465599	0.654312235
0.265787199	0.649893427
0.296108799	0.645418549
0.326430399	0.64094367
0.356751999	0.636415958
0.387073599	0.631888247
0.417395199	0.62731117
0.447716798	0.622734094
0.478038398	0.618111366
0.508359998	0.613488638
0.538681598	0.608824128
0.569003198	0.604159617
0.599324798	0.599457431
0.629646398	0.594755244
0.659967998	0.590019608
0.690289598	0.585283971
0.720611197	0.580519307
0.750932797	0.575754642
0.781254397	0.570965445
0.811575997	0.566176248
0.841897597	0.561367148
0.872219197	0.556558049
0.902540797	0.551733774
0.932862397	0.546909499
0.963183997	0.542074791
0.993505596	0.537240082
1.023827196	0.532399723
1.054148796	0.527559364
1.084470396	0.522718149
1.114791996	0.517876935
1.145113596	0.51303961
1.175435196	0.508202285
1.205756796	0.503373554
1.236078396	0.498544824
1.266399995	0.493729326
1.296721595	0.488913828
1.327043195	0.484116086
1.357364795	0.479318345
1.387686395	0.474542749
1.418007995	0.469767153
1.448329595	0.465017983
1.478651195	0.460268813
1.508972795	0.455550158
1.539294394	0.450831503
1.569615994	0.446147269
1.599937594	0.441463035
1.630259194	0.436816958
1.660580794	0.43217088
1.690902394	0.427566481
1.721223994	0.422962081
1.751545594	0.418402648
1.781867194	0.413843215
1.812188793	0.409331846
1.842510393	0.404820478
1.872831993	0.40036003
1.903153593	0.395899582
1.933475193	0.391492677
1.963796793	0.387085772
1.994118393	0.382734808
2.024439993	0.378383845
2.054761593	0.374091017
2.085083192	0.369798189
2.115404792	0.365565434
2.145726392	0.361332679
2.176047992	0.357161723
2.206369592	0.352990767
2.236691192	0.348883142
2.267012792	0.344775516
2.297334392	0.340732524
2.327655992	0.336689532
2.357977591	0.332712299
2.388299191	0.328735065
2.418620791	0.324824521
2.448942391	0.320913976
2.479263991	0.317070869
2.509585591	0.313227761
2.539907191	0.309452678
2.570228791	0.305677596
2.600550391	0.301970962
2.630871991	0.298264328
2.66119359	0.294626421
2.69151519	0.290988514
2.72183679	0.287419483
2.75215839	0.283850452
2.78247999	0.280350304
2.81280159	0.276850155
2.84312319	0.273418793
2.87344479	0.269987431
2.90376639	0.266624645
2.934087989	0.263261859
2.964409589	0.259967343
2.994731189	0.256672826
3.025052789	0.253446179
3.055374389	0.250219531
3.085695989	0.247060291
3.116017589	0.243901052
3.146339189	0.240808658
3.176660789	0.237716265
3.206982388	0.234690106
3.237303988	0.231663947
3.267625588	0.228703359
3.297947188	0.225742771
3.328268788	0.222847024
3.358590388	0.219951276
3.388911988	0.217119601
3.419233588	0.214287926
3.449555188	0.21151952
3.479876787	0.208751114
3.510198387	0.206045128
3.540519987	0.203339143
3.570841587	0.200694706
3.601163187	0.198050268
3.631484787	0.195466488
3.661806387	0.192882708
3.692127987	0.190358659
3.722449587	0.187834609
3.752771186	0.185369356
3.783092786	0.182904103
3.813414386	0.180496687
3.843735986	0.178089272
3.874057586	0.175738739
3.904379186	0.173388206
3.934700786	0.171093578
3.965022386	0.16879895
3.995343986	0.166559238
4.025665585	0.164319526
4.055987185	0.162133769
4.086308785	0.159948011
4.116630385	0.157815206
4.146951985	0.1556824
4.177273585	0.153601566
4.207595185	0.151520732
4.237916785	0.149490878
4.268238385	0.147461024
4.298559984	0.145481172
4.328881584	0.14350132
4.359203184	0.141570491
4.389524784	0.139639662
4.419846384	0.137756874
4.450167984	0.135874086
4.480489584	0.134038381
4.510811184	0.132202675
4.541132784	0.130413084
4.571454383	0.128623494
4.601775983	0.126879067
4.632097583	0.125134639
4.662419183	0.123434428
4.692740783	0.121734217
4.723062383	0.120077291
4.753383983	0.118420364
4.783705583	0.116805793
4.814027183	0.115191222
4.844348782	0.113618094
4.874670382	0.112044967
4.904991982	0.110512373
4.935313582	0.10897978
4.965635182	0.107486828
4.995956782	0.105993876
5.026278382	0.104539686
5.056599982	0.103085496
5.086921582	0.101669199
5.117243181	0.100252902
5.147564781	0.098873636
5.177886381	0.097494369
5.208207981	0.096151292
5.238529581	0.094808214
5.268851181	0.093500491
5.299172781	0.092192769
5.329494381	0.090919583
5.359815981	0.089646398
5.390137581	0.08840694
5.42045918	0.087167483
5.45078078	0.08596096
5.48110238	0.084754437
5.51142398	0.08358007
5.54174558	0.082405702
5.57206718	0.081262721
5.60238878	0.080119741
5.63271038	0.079007394
5.66303198	0.077895048
5.693353579	0.076812594
5.723675179	0.075730139
5.753996779	0.074676851
5.784318379	0.073623563
5.814639979	0.072598728
5.844961579	0.071573892
5.875283179	0.070576809
5.905604779	0.069579726
5.935926379	0.068609706
5.966247978	0.067639687
5.996569578	0.066696059
6.026891178	0.065752431
6.057212778	0.064834535
6.087534378	0.063916638
6.117855978	0.063023824
6.148177578	0.06213101
6.178499178	0.061262645
6.208820778	0.06039428
6.239142377	0.059549743
6.269463977	0.058705207
6.299785577	0.057883888
6.330107177	0.057062569
6.360428777	0.056263875
6.390750377	0.055465181
6.421071977	0.054688527
6.451393577	0.053911873
6.481715177	0.053156688
6.512036776	0.052401504
6.542358376	0.051667232
6.572679976	0.05093296
6.603001576	0.050219055
6.633323176	0.04950515
6.663644776	0.048811077
6.693966376	0.048117004
6.724287976	0.047442243
6.754609576	0.046767481
6.784931175	0.04611152
6.815252775	0.045455559
6.845574375	0.044817902
6.875895975	0.044180245
6.906217575	0.043560403
6.936539175	0.042940562
6.966860775	0.042338062
6.997182375	0.041735562
7.027503975	0.041149937
7.057825574	0.040564312
7.088147174	0.039995112
7.118468774	0.039425911
7.148790374	0.038872691
7.179111974	0.038319471
7.209433574	0.037781799
7.239755174	0.037244128
7.270076774	0.036721585
7.300398374	0.036199042
7.330719973	0.035691214
7.361041573	0.035183387
7.391363173	0.034689876
7.421684773	0.034196364
7.452006373	0.033716777
7.482327973	0.033237189
7.512649573	0.032771144
7.542971173	0.0323051
7.573292773	0.031852226
7.603614372	0.031399353
7.633935972	0.030959288
7.664257572	0.030519224
7.694579172	0.030091613
7.724900772	0.029664003
7.755222372	0.029248504
7.785543972	0.028833006
7.815865572	0.028429282
7.846187172	0.028025559
7.876508771	0.027633284
7.906830371	0.027241009
7.937151971	0.026859863
7.967473571	0.026478718
7.997795171	0.02610839
8.028116771	0.025738061
8.058438371	0.025378253
8.088759971	0.025018445
8.119081571	0.024668861
8.149403171	0.024319277
8.17972477	0.023979629
8.21004637	0.023639982
8.24036797	0.023309993
8.27068957	0.022980003
8.30101117	0.022659401
8.33133277	0.022338798
8.36165437	0.022027318
8.39197597	0.021715838
8.42229757	0.021413224
8.452619169	0.021110609
8.482940769	0.020816609
8.513262369	0.02052261
8.543583969	0.020236982
8.573905569	0.019951354
8.604227169	0.019673861
8.634548769	0.019396368
8.664870369	0.019126778
8.695191969	0.018857189
8.725513568	0.01859528
8.755835168	0.018333371
8.786156768	0.018078923
8.816478368	0.017824476
8.846799968	0.017577278
8.877121568	0.017330081
8.907443168	0.017089927
8.937764768	0.016849772
8.968086368	0.016616461
8.998407967	0.01638315
9.028729567	0.016156487
9.059051167	0.015929823
9.089372767	0.015709617
9.119694367	0.015489412
9.150015967	0.01527548
9.180337567	0.015061548
9.210659167	0.01485371
9.240980767	0.014645873
9.271302366	0.014443955
9.301623966	0.014242038
9.331945566	0.01404587
9.362267166	0.013849703
9.392588766	0.013659122
9.422910366	0.013468541
9.453231966	0.013283385
9.483553566	0.01309823
9.513875166	0.012918345
9.544196765	0.01273846
9.574518365	0.012563694
9.604839965	0.012388928
9.635161565	0.012219134
9.665483165	0.01204934
9.695804765	0.011884376
9.726126365	0.011719411
9.756447965	0.011559137
9.786769565	0.011398863
9.817091164	0.011243145
9.847412764	0.011087427
9.877734364	0.010936134
9.908055964	0.010784841
9.938377564	0.010637845
9.968699164	0.010490849
9.999020764	0.010348028
10.02934236	0.010205206
10.05966396	0.010066438
10.08998556	0.009927671
10.12030716	0.00979284
10.15062876	0.009658009
10.18095036	0.009527003
10.21127196	0.009395996
10.24159356	0.009268703
10.27191516	0.00914141
10.30223676	0.009017724
10.33255836	0.008894037
10.36287996	0.008773854
10.39320156	0.008653671
10.42352316	0.008536889
10.45384476	0.008420108
10.48416636	0.008306631
10.51448796	0.008193154
10.54480956	0.008082885
10.57513116	0.007972617
10.60545276	0.007865465
10.63577436	0.007758313
10.66609596	0.007654187
10.69641756	0.007550062
10.72673916	0.007448876
10.75706076	0.00734769
10.78738236	0.007249359
10.81770396	0.007151028
10.84802556	0.007055469
10.87834716	0.00695991
10.90866876	0.006867044
10.93899036	0.006774178
10.96931196	0.006683928
10.99963356	0.006593677
11.02995516	0.006505966
11.06027676	0.006418255
11.09059836	0.00633301
11.12091996	0.006247766
11.15124156	0.006164917
11.18156316	0.006082069
11.21188476	0.006001547
11.24220636	0.005921025
11.27252796	0.005842763
11.30284956	0.005764501
11.33317116	0.005688433
11.36349276	0.005612366
11.39381436	0.00553843
11.42413596	0.005464494
11.45445756	0.005392629
11.48477916	0.005320764
11.51510076	0.005250909
11.54542236	0.005181055
11.57574396	0.005113153
11.60606556	0.005045252
11.63638716	0.004979247
11.66670876	0.004913243
11.69703036	0.004849081
11.72735196	0.004784919
11.75767356	0.004722546
11.78799516	0.004660174
11.81831676	0.00459954
11.84863836	0.004538905
11.87895996	0.004479959
11.90928156	0.004421014
11.93960316	0.004363708
11.96992476	0.004306402
12.00024636	0.004250689
12.03056796	0.004194975
12.06088956	0.00414081
12.09121116	0.004086644
12.12153276	0.004033981
12.15185436	0.003981318
12.18217596	0.003930115
12.21249756	0.003878912
12.24281916	0.003829128
12.27314076	0.003779343
12.30346236	0.003730936
12.33378396	0.003682529
12.36410556	0.00363546
12.39442716	0.003588391
12.42474876	0.003542622
12.45507035	0.003496852
12.48539195	0.003452346
12.51571355	0.00340784
12.54603515	0.003364561
12.57635675	0.003321281
12.60667835	0.003279194
12.63699995	0.003237106
12.66732155	0.003196176
12.69764315	0.003155247
12.72796475	0.003115442
12.75828635	0.003075637
12.78860795	0.003036925
12.81892955	0.002998212
12.84925115	0.002960562
12.87957275	0.002922911
12.90989435	0.002886292
12.94021595	0.002849673
12.97053755	0.002814057
13.00085915	0.00277844
13.03118075	0.002743797
13.06150235	0.002709153
13.09182395	0.002675456
13.12214555	0.002641759
13.15246715	0.002608981
13.18278875	0.002576203
13.21311035	0.002544318
13.24343195	0.002512434
13.27375355	0.002481417
13.30407515	0.002450399
13.33439675	0.002420226
13.36471835	0.002390052
13.39503995	0.002360698
13.42536155	0.002331343
13.45568315	0.002302785
13.48600475	0.002274227
13.51632635	0.002246442
13.54664795	0.002218658
13.57696955	0.002191625
13.60729115	0.002164593
13.63761275	0.002138291
13.66793435	0.002111989
13.69825595	0.002086397
13.72857755	0.002060805
13.75889915	0.002035903
13.78922075	0.002011001
13.81954235	0.00198677
13.84986395	0.001962539
13.88018555	0.001938959
13.91050715	0.00191538
13.94082875	0.001892433
13.97115035	0.001869487
14.00147195	0.001847157
14.03179355	0.001824826
14.06211515	0.001803094
14.09243675	0.001781362
14.12275835	0.001760212
14.15307995	0.001739061
14.18340155	0.001718476
14.21372315	0.001697891
14.24404475	0.001677855
14.27436635	0.001657819
14.30468795	0.001638317
14.33500955	0.001618816
14.36533115	0.001599833
14.39565275	0.001580851
14.42597435	0.001562373
14.45629595	0.001543895
14.48661755	0.001525908
14.51693915	0.001507921
14.54726075	0.00149041
14.57758235	0.0014729
14.60790395	0.001455853
14.63822555	0.001438807
14.66854715	0.001422211
14.69886875	0.001405615
14.72919035	0.001389457
14.75951195	0.001373299
14.78983355	0.001357568
14.82015515	0.001341836
14.85047675	0.001326518
14.88079835	0.001311201
14.91111995	0.001296286
14.94144155	0.001281372
14.97176315	0.001266848
15.00208475	0.001252325
15.03240635	0.001238183
15.06272795	0.001224041
15.09304955	0.001210269
15.12337115	0.001196497
15.15369275	0.001183084
15.18401435	0.001169672
15.21433594	0.00115661
15.24465754	0.001143548
15.27497914	0.001130827
15.30530074	0.001118105
15.33562234	0.001105715
15.36594394	0.001093324
15.39626554	0.001081256
15.42658714	0.001069187
15.45690874	0.001057432
15.48723034	0.001045677
15.51755194	0.001034226
15.54787354	0.001022775
15.57819514	0.001011621
15.60851674	0.001000466
15.63883834	9.90E-04
15.66915994	9.79E-04
15.69948154	9.68E-04
15.72980314	9.58E-04
15.76012474	9.47E-04
15.79044634	9.37E-04
15.82076794	9.27E-04
15.85108954	9.17E-04
15.88141114	9.07E-04
15.91173274	8.97E-04
15.94205434	8.88E-04
15.97237594	8.78E-04
16.00269754	8.69E-04
16.03301914	8.60E-04
16.06334074	8.51E-04
16.09366234	8.41E-04
16.12398394	8.33E-04
16.15430554	8.24E-04
16.18462714	8.15E-04
16.21494874	8.07E-04
16.24527034	7.98E-04
16.27559194	7.90E-04
16.30591354	7.82E-04
16.33623514	7.73E-04
16.36655674	7.66E-04
16.39687834	7.58E-04
16.42719994	7.50E-04
16.45752154	7.42E-04
16.48784314	7.34E-04
16.51816474	7.27E-04
16.54848634	7.20E-04
16.57880794	7.12E-04
16.60912954	7.05E-04
16.63945114	6.98E-04
16.66977274	6.91E-04
16.70009434	6.84E-04
16.73041594	6.77E-04
16.76073754	6.70E-04
16.79105914	6.63E-04
16.82138074	6.57E-04
16.85170234	6.50E-04
16.88202394	6.44E-04
16.91234554	6.37E-04
16.94266714	6.31E-04
16.97298874	6.25E-04
17.00331034	6.19E-04
17.03363194	6.13E-04
17.06395354	6.07E-04
17.09427514	6.01E-04
17.12459674	5.95E-04
17.15491834	5.89E-04
17.18523994	5.84E-04
17.21556154	5.78E-04
17.24588314	5.72E-04
17.27620474	5.67E-04
17.30652634	5.61E-04
17.33684794	5.56E-04
17.36716954	5.51E-04
17.39749114	5.46E-04
17.42781274	5.40E-04
17.45813434	5.35E-04
17.48845594	5.30E-04
17.51877754	5.25E-04
17.54909914	5.20E-04
17.57942074	5.16E-04
17.60974234	5.11E-04
17.64006394	5.06E-04
17.67038554	5.01E-04
17.70070714	4.97E-04
17.73102874	4.92E-04
17.76135034	4.88E-04
17.79167194	4.83E-04
17.82199354	4.79E-04
17.85231514	4.75E-04
17.88263674	4.70E-04
17.91295834	4.66E-04
17.94327994	4.62E-04
17.97360153	4.58E-04
18.00392313	4.54E-04
18.03424473	4.50E-04
18.06456633	4.46E-04
18.09488793	4.42E-04
18.12520953	4.38E-04
18.15553113	4.34E-04
18.18585273	4.30E-04
18.21617433	4.27E-04
18.24649593	4.23E-04
18.27681753	4.19E-04
18.30713913	4.16E-04
18.33746073	4.12E-04
18.36778233	4.09E-04
18.39810393	4.05E-04
18.42842553	4.02E-04
18.45874713	3.98E-04
18.48906873	3.95E-04
18.51939033	3.92E-04
18.54971193	3.88E-04
18.58003353	3.85E-04
18.61035513	3.82E-04
18.64067673	3.79E-04
18.67099833	3.76E-04
18.70131993	3.73E-04
18.73164153	3.69E-04
18.76196313	3.66E-04
18.79228473	3.64E-04
18.82260633	3.61E-04
18.85292793	3.58E-04
18.88324953	3.55E-04
18.91357113	3.52E-04
18.94389273	3.49E-04
18.97421433	3.46E-04
19.00453593	3.44E-04
19.03485753	3.41E-04
19.06517913	3.38E-04
19.09550073	3.36E-04
19.12582233	3.33E-04
19.15614393	3.30E-04
19.18646553	3.28E-04
19.21678713	3.25E-04
19.24710873	3.23E-04
19.27743033	3.20E-04
19.30775193	3.18E-04
19.33807353	3.16E-04
19.36839513	3.13E-04
19.39871673	3.11E-04
19.42903833	3.09E-04
19.45935993	3.06E-04
19.48968153	3.04E-04
19.52000313	3.02E-04
19.55032473	3.00E-04
19.58064633	2.97E-04
19.61096793	2.95E-04
19.64128953	2.93E-04
19.67161113	2.91E-04
19.70193273	2.89E-04
19.73225433	2.87E-04
19.76257593	2.85E-04
19.79289753	2.83E-04
19.82321913	2.81E-04
19.85354073	2.79E-04
19.88386233	2.77E-04
19.91418393	2.75E-04
19.94450553	2.73E-04
19.97482713	2.71E-04
20.00514873	2.69E-04
20.03547033	2.67E-04
20.06579193	2.66E-04
20.09611353	2.64E-04
20.12643513	2.62E-04
20.15675673	2.60E-04
20.18707833	2.59E-04
20.21739993	2.57E-04
20.24772153	2.55E-04
20.27804313	2.54E-04
20.30836473	2.52E-04
20.33868633	2.50E-04
20.36900793	2.49E-04
20.39932953	2.47E-04
20.42965113	2.45E-04
20.45997273	2.44E-04
20.49029433	2.42E-04
20.52061593	2.41E-04
20.55093753	2.39E-04
20.58125913	2.38E-04
20.61158073	2.36E-04
20.64190233	2.35E-04
20.67222393	2.33E-04
20.70254553	2.32E-04
20.73286712	2.31E-04
20.76318872	2.29E-04
20.79351032	2.28E-04
20.82383192	2.27E-04
20.85415352	2.25E-04
20.88447512	2.24E-04
20.91479672	2.23E-04
20.94511832	2.21E-04
20.97543992	2.20E-04
21.00576152	2.19E-04
21.03608312	2.17E-04
21.06640472	2.16E-04
21.09672632	2.15E-04
21.12704792	2.14E-04
21.15736952	2.13E-04
21.18769112	2.11E-04
21.21801272	2.10E-04
21.24833432	2.09E-04
21.27865592	2.08E-04
21.30897752	2.07E-04
21.33929912	2.06E-04
21.36962072	2.05E-04
21.39994232	2.04E-04
21.43026392	2.02E-04
21.46058552	2.01E-04
21.49090712	2.00E-04
21.52122872	1.99E-04
21.55155032	1.98E-04
21.58187192	1.97E-04
21.61219352	1.96E-04
21.64251512	1.95E-04
21.67283672	1.94E-04
21.70315832	1.93E-04
21.73347992	1.92E-04
21.76380152	1.91E-04
21.79412312	1.90E-04
21.82444472	1.90E-04
21.85476632	1.89E-04
21.88508792	1.88E-04
21.91540952	1.87E-04
21.94573112	1.86E-04
21.97605272	1.85E-04
22.00637432	1.84E-04
22.03669592	1.83E-04
22.06701752	1.83E-04
22.09733912	1.82E-04
22.12766072	1.81E-04
22.15798232	1.80E-04
22.18830392	1.79E-04
22.21862552	1.78E-04
22.24894712	1.78E-04
22.27926872	1.77E-04
22.30959032	1.76E-04
22.33991192	1.75E-04
22.37023352	1.75E-04
22.40055512	1.74E-04
22.43087672	1.73E-04
22.46119832	1.72E-04
22.49151992	1.72E-04
22.52184152	1.71E-04
22.55216312	1.70E-04
22.58248472	1.70E-04
22.61280632	1.69E-04
22.64312792	1.68E-04
22.67344952	1.68E-04
22.70377112	1.67E-04
22.73409272	1.66E-04
22.76441432	1.66E-04
22.79473592	1.65E-04
22.82505752	1.64E-04
22.85537912	1.64E-04
22.88570072	1.63E-04
22.91602232	1.63E-04
22.94634392	1.62E-04
22.97666552	1.61E-04
23.00698712	1.61E-04
23.03730872	1.60E-04
23.06763032	1.60E-04
23.09795192	1.59E-04
23.12827352	1.59E-04
23.15859512	1.58E-04
23.18891672	1.58E-04
23.21923832	1.57E-04
23.24955992	1.57E-04
23.27988152	1.56E-04
23.31020312	1.56E-04
23.34052472	1.55E-04
23.37084632	1.55E-04
23.40116792	1.54E-04
23.43148952	1.54E-04
23.46181112	1.53E-04
23.49213271	1.53E-04
23.52245431	1.52E-04
23.55277591	1.52E-04
23.58309751	1.51E-04
23.61341911	1.51E-04
23.64374071	1.50E-04
23.67406231	1.50E-04
23.70438391	1.50E-04
23.73470551	1.49E-04
23.76502711	1.49E-04
23.79534871	1.48E-04
23.82567031	1.48E-04
23.85599191	1.47E-04
23.88631351	1.47E-04
23.91663511	1.47E-04
23.94695671	1.46E-04
23.97727831	1.46E-04
24.00759991	1.46E-04
24.03792151	1.45E-04
24.06824311	1.45E-04
24.09856471	1.45E-04
24.12888631	1.44E-04
24.15920791	1.44E-04
24.18952951	1.44E-04
24.21985111	1.43E-04
24.25017271	1.43E-04
24.28049431	1.43E-04
24.31081591	1.42E-04
24.34113751	1.42E-04
24.37145911	1.42E-04
24.40178071	1.41E-04
24.43210231	1.41E-04
24.46242391	1.41E-04
24.49274551	1.40E-04
24.52306711	1.40E-04
24.55338871	1.40E-04
24.58371031	1.40E-04
24.61403191	1.39E-04
24.64435351	1.39E-04
24.67467511	1.39E-04
24.70499671	1.39E-04
24.73531831	1.38E-04
24.76563991	1.38E-04
24.79596151	1.38E-04
24.82628311	1.38E-04
24.85660471	1.37E-04
24.88692631	1.37E-04
24.91724791	1.37E-04
24.94756951	1.37E-04
24.97789111	1.37E-04
25.00821271	1.36E-04
25.03853431	1.36E-04
25.06885591	1.36E-04
25.09917751	1.36E-04
25.12949911	1.36E-04
25.15982071	1.35E-04
25.19014231	1.35E-04
25.22046391	1.35E-04
25.25078551	1.35E-04
25.28110711	1.35E-04
25.31142871	1.35E-04
25.34175031	1.35E-04
25.37207191	1.35E-04
25.40239351	1.35E-04
25.43271511	1.35E-04
25.46303671	1.35E-04
25.49335831	1.35E-04
25.52367991	1.35E-04
25.55400151	1.35E-04
25.58432311	1.35E-04
25.61464471	1.35E-04
25.64496631	1.35E-04
25.67528791	1.35E-04
25.70560951	1.35E-04
25.73593111	1.35E-04
25.76625271	1.35E-04
25.79657431	1.35E-04
25.82689591	1.35E-04
25.85721751	1.35E-04
25.88753911	1.35E-04
25.91786071	1.35E-04
25.94818231	1.35E-04
25.97850391	1.35E-04
26.00882551	1.35E-04
26.03914711	1.35E-04
26.06946871	1.35E-04
26.09979031	1.35E-04
26.13011191	1.35E-04
26.16043351	1.35E-04
26.19075511	1.35E-04
26.22107671	1.35E-04
26.2513983	1.35E-04
26.2817199	1.35E-04
26.3120415	1.35E-04
26.3423631	1.35E-04
26.3726847	1.35E-04
26.4030063	1.35E-04
26.4333279	1.35E-04
26.4636495	1.35E-04
26.4939711	1.35E-04
26.5242927	1.35E-04
26.5546143	1.35E-04
26.5849359	1.35E-04
26.6152575	1.35E-04
26.6455791	1.35E-04
26.6759007	1.35E-04
26.7062223	1.35E-04
26.7365439	1.35E-04
26.7668655	1.35E-04
26.7971871	1.35E-04
26.8275087	1.35E-04
26.8578303	1.35E-04
26.8881519	1.35E-04
26.9184735	1.35E-04
26.9487951	1.35E-04
26.9791167	1.35E-04
27.0094383	1.35E-04
27.0397599	1.35E-04
27.0700815	1.35E-04
27.1004031	1.35E-04
27.1307247	1.35E-04
27.1610463	1.35E-04
27.1913679	1.35E-04
27.2216895	1.35E-04
27.2520111	1.35E-04
27.2823327	1.35E-04
27.3126543	1.35E-04
27.3429759	1.35E-04
27.3732975	1.35E-04
27.4036191	1.35E-04
27.4339407	1.35E-04
27.4642623	1.35E-04
27.4945839	1.35E-04
27.5249055	1.35E-04
27.5552271	1.35E-04
27.5855487	1.35E-04
27.6158703	1.35E-04
27.6461919	1.35E-04
27.6765135	1.35E-04
27.7068351	1.35E-04
27.7371567	1.35E-04
27.7674783	1.35E-04
27.7977999	1.35E-04
