# Supplementary material for: Global Habitat Suitability and Ecological Niche Separation in the Phylum Placozoa
Source: PLoS One. 2015 Nov 18;10(11):e0140162. doi: 10.1371/journal.pone.0140162 (PMC4651326; doi:10.1371/journal.pone.0140162)
Supplement: S1 Data — (ZIP) [file pone.0140162.s001.zip › Figure 4 Raw Data/Nitrate-Clade-III.txt]

Nitrate.III	N.III.Prob
-2.61980009	0.718576503
-2.588326489	0.718576503
-2.556852888	0.718576503
-2.525379287	0.718576503
-2.493905686	0.718576503
-2.462432085	0.718576503
-2.430958484	0.718576503
-2.399484882	0.718576503
-2.368011281	0.718576503
-2.33653768	0.718576503
-2.305064079	0.718576503
-2.273590478	0.718576503
-2.242116877	0.718576503
-2.210643276	0.718576503
-2.179169675	0.718576503
-2.147696074	0.718576503
-2.116222473	0.718576503
-2.084748872	0.718576503
-2.053275271	0.718576503
-2.021801669	0.718576503
-1.990328068	0.718576503
-1.958854467	0.718576503
-1.927380866	0.718576503
-1.895907265	0.718576503
-1.864433664	0.718576503
-1.832960063	0.718576503
-1.801486462	0.718576503
-1.770012861	0.718576503
-1.73853926	0.718576503
-1.707065659	0.718576503
-1.675592058	0.718576503
-1.644118457	0.718576503
-1.612644855	0.718576503
-1.581171254	0.718576503
-1.549697653	0.718576503
-1.518224052	0.718576503
-1.486750451	0.718576503
-1.45527685	0.718576503
-1.423803249	0.718576503
-1.392329648	0.718576503
-1.360856047	0.718576503
-1.329382446	0.718576503
-1.297908845	0.718576503
-1.266435244	0.718576503
-1.234961642	0.718576503
-1.203488041	0.718576503
-1.17201444	0.718576503
-1.140540839	0.718576503
-1.109067238	0.718576503
-1.077593637	0.718576503
-1.046120036	0.718576503
-1.014646435	0.718576503
-0.983172834	0.718576503
-0.951699233	0.718576503
-0.920225632	0.718576503
-0.888752031	0.718576503
-0.85727843	0.718576503
-0.825804828	0.718576503
-0.794331227	0.718576503
-0.762857626	0.718576503
-0.731384025	0.718576503
-0.699910424	0.718576503
-0.668436823	0.718576503
-0.636963222	0.718576503
-0.605489621	0.718576503
-0.57401602	0.718576503
-0.542542419	0.718576503
-0.511068818	0.718576503
-0.479595217	0.718576503
-0.448121615	0.718576503
-0.416648014	0.718576503
-0.385174413	0.718576503
-0.353700812	0.718576503
-0.322227211	0.718576503
-0.29075361	0.718576503
-0.259280009	0.718576503
-0.227806408	0.718576503
-0.196332807	0.718576503
-0.164859206	0.718576503
-0.133385605	0.718576503
-0.101912004	0.718576503
-0.070438402	0.718576503
-0.038964801	0.718576503
-0.0074912	0.716535097
0.023982401	0.714493692
0.055456002	0.708234382
0.086929603	0.701975071
0.118403204	0.695517391
0.149876805	0.689059711
0.181350406	0.682410514
0.212824007	0.675761318
0.244297608	0.668928879
0.275771209	0.662096441
0.30724481	0.655090696
0.338718412	0.64808495
0.370192013	0.640917319
0.401665614	0.633749688
0.433139215	0.626433086
0.464612816	0.619116485
0.496086417	0.611665237
0.527560018	0.604213989
0.559033619	0.596643686
0.59050722	0.589073384
0.621980821	0.581400824
0.653454422	0.573728263
0.684928023	0.565971172
0.716401625	0.55821408
0.747875226	0.550390977
0.779348827	0.542567873
0.810822428	0.534697849
0.842296029	0.526827824
0.87376963	0.518930283
0.905243231	0.511032742
0.936716832	0.503127247
0.968190433	0.495221752
0.999664034	0.487327698
1.031137635	0.479433644
1.062611236	0.471570072
1.094084837	0.463706499
1.125558439	0.455891919
1.15703204	0.448077339
1.188505641	0.440329444
1.219979242	0.43258155
1.251452843	0.424917167
1.282926444	0.417252785
1.314400045	0.409687608
1.345873646	0.402122432
1.377347247	0.394670957
1.408820848	0.387219483
1.440294449	0.379894963
1.47176805	0.372570443
1.503241652	0.365384731
1.534715253	0.358199018
1.566188854	0.351162647
1.597662455	0.344126275
1.629136056	0.337248345
1.660609657	0.330370414
1.692083258	0.323658682
1.723556859	0.316946951
1.75503046	0.310407867
1.786504061	0.303868783
1.817977662	0.297507493
1.849451263	0.291146204
1.880924864	0.284966698
1.912398466	0.278787193
1.943872067	0.272792296
1.975345668	0.2667974
2.006819269	0.26098891
2.03829287	0.255180421
2.069766471	0.249559201
2.101240072	0.243937981
2.132713673	0.238504064
2.164187274	0.233070147
2.195660875	0.227822717
2.227134476	0.222575288
2.258608077	0.217512929
2.290081679	0.21245057
2.32155528	0.207571279
2.353028881	0.202691989
2.384502482	0.197993171
2.415976083	0.193294354
2.447449684	0.188773056
2.478923285	0.184251758
2.510396886	0.179904632
2.541870487	0.175557505
2.573344088	0.171380905
2.604817689	0.167204306
2.63629129	0.163194304
2.667764891	0.159184302
2.699238493	0.155336815
2.730712094	0.151489328
2.762185695	0.147800116
2.793659296	0.144110904
2.825132897	0.140575576
2.856606498	0.137040248
2.888080099	0.133654376
2.9195537	0.130268504
2.951027301	0.127027608
2.982500902	0.123786712
3.013974503	0.120686255
3.045448104	0.117585798
3.076921706	0.11462128
3.108395307	0.111656761
3.139868908	0.108823687
3.171342509	0.105990613
3.20281611	0.103284531
3.234289711	0.100578449
3.265763312	0.097994929
3.297236913	0.095411409
3.328710514	0.092946105
3.360184115	0.090480801
3.391657716	0.088129435
3.423131317	0.085778069
3.454604918	0.083536413
3.48607852	0.081294756
3.517552121	0.079158685
3.549025722	0.077022614
3.580499323	0.074988092
3.611972924	0.07295357
3.643446525	0.071016626
3.674920126	0.069079682
3.706393727	0.067236459
3.737867328	0.065393236
3.769340929	0.06363997
3.80081453	0.061886703
3.832288131	0.060219726
3.863761733	0.058552749
3.895235334	0.056968476
3.926708935	0.055384202
3.958182536	0.053879165
3.989656137	0.052374128
4.021129738	0.050944959
4.052603339	0.04951579
4.08407694	0.048159202
4.115550541	0.046802614
4.147024142	0.04551544
4.178497743	0.044228266
4.209971344	0.043007428
4.241444946	0.04178659
4.272918547	0.040629113
4.304392148	0.039471636
4.335865749	0.038374648
4.36733935	0.037277661
4.398812951	0.036238367
4.430286552	0.035199072
4.461760153	0.034214796
4.493233754	0.033230519
4.524707355	0.032298671
4.556180956	0.031366822
4.587654557	0.030484907
4.619128158	0.029602992
4.65060176	0.02876861
4.682075361	0.027934227
4.713548962	0.027145065
4.745022563	0.026355903
4.776496164	0.025609747
4.807969765	0.024863591
4.839443366	0.024158296
4.870916967	0.023453001
4.902390568	0.022786526
4.933864169	0.022120051
4.96533777	0.021490433
4.996811371	0.020860816
5.028284973	0.020266175
5.059758574	0.019671534
5.091232175	0.01911007
5.122705776	0.018548605
5.154179377	0.018018595
5.185652978	0.017488584
5.217126579	0.016988385
5.24860018	0.016488187
5.280073781	0.01601622
5.311547382	0.015544253
5.343020983	0.015099021
5.374494584	0.014653789
5.405968185	0.01423386
5.437441787	0.013813931
5.468915388	0.013417941
5.500388989	0.01302195
5.53186259	0.0126486
5.563336191	0.012275249
5.594809792	0.011923302
5.626283393	0.011571356
5.657756994	0.011239633
5.689230595	0.010907909
5.720704196	0.010595292
5.752177797	0.010282676
5.783651398	0.009988103
5.815125	0.00969353
5.846598601	0.009415993
5.878072202	0.009138455
5.909545803	0.008876994
5.941019404	0.008615534
5.972493005	0.008369242
6.003966606	0.008122951
6.035440207	0.007890969
6.066913808	0.007658987
6.098387409	0.007440496
6.12986101	0.007222005
6.161334611	0.007016234
6.192808212	0.006810463
6.224281814	0.006616681
6.255755415	0.006422899
6.287229016	0.006240414
6.318702617	0.00605793
6.350176218	0.005886089
6.381649819	0.005714248
6.41312342	0.005552432
6.444597021	0.005390616
6.476070622	0.005238243
6.507544223	0.00508587
6.539017824	0.004942386
6.570491425	0.004798902
6.601965027	0.004663787
6.633438628	0.004528671
6.664912229	0.004401434
6.69638583	0.004274197
6.727859431	0.004154375
6.759333032	0.004034553
6.790806633	0.003921708
6.822280234	0.003808863
6.853753835	0.003702584
6.885227436	0.003596305
6.916701037	0.003496203
6.948174638	0.003396101
6.979648239	0.00330181
7.011121841	0.00320752
7.042595442	0.003118696
7.074069043	0.003029872
7.105542644	0.002946191
7.137016245	0.00286251
7.168489846	0.002783666
7.199963447	0.002704822
7.231437048	0.002630527
7.262910649	0.002556233
7.29438425	0.002486218
7.325857851	0.002416204
7.357331452	0.002350214
7.388805054	0.002284224
7.420278655	0.002222019
7.451752256	0.002159815
7.483225857	0.002101171
7.514699458	0.002042528
7.546173059	0.001987233
7.57764666	0.001931939
7.609120261	0.001879794
7.640593862	0.00182765
7.672067463	0.001778469
7.703541064	0.001729288
7.735014665	0.001682895
7.766488266	0.001636502
7.797961868	0.001592732
7.829435469	0.001548961
7.86090907	0.001507658
7.892382671	0.001466354
7.923856272	0.001427373
7.955329873	0.001388391
7.986803474	0.001351594
8.018277075	0.001314798
8.049750676	0.001280057
8.081224277	0.001245317
8.112697878	0.001212511
8.144171479	0.001179706
8.175645081	0.001148723
8.207118682	0.001117739
8.238592283	0.001088471
8.270065884	0.001059203
8.301539485	0.00103155
8.333013086	0.001003896
8.364486687	9.78E-04
8.395960288	9.52E-04
8.427433889	9.27E-04
8.45890749	9.02E-04
8.490381091	8.79E-04
8.521854692	8.56E-04
8.553328294	8.33E-04
8.584801895	8.11E-04
8.616275496	7.90E-04
8.647749097	7.70E-04
8.679222698	7.50E-04
8.710696299	7.30E-04
8.7421699	7.11E-04
8.773643501	6.93E-04
8.805117102	6.75E-04
8.836590703	6.57E-04
8.868064304	6.41E-04
8.899537905	6.24E-04
8.931011506	6.08E-04
8.962485108	5.92E-04
8.993958709	5.77E-04
9.02543231	5.62E-04
9.056905911	5.48E-04
9.088379512	5.34E-04
9.119853113	5.20E-04
9.151326714	5.07E-04
9.182800315	4.94E-04
9.214273916	4.81E-04
9.245747517	4.69E-04
9.277221118	4.57E-04
9.308694719	4.46E-04
9.340168321	4.34E-04
9.371641922	4.24E-04
9.403115523	4.13E-04
9.434589124	4.02E-04
9.466062725	3.92E-04
9.497536326	3.82E-04
9.529009927	3.73E-04
9.560483528	3.63E-04
9.591957129	3.54E-04
9.62343073	3.45E-04
9.654904331	3.37E-04
9.686377932	3.28E-04
9.717851533	3.20E-04
9.749325135	3.12E-04
9.780798736	3.04E-04
9.812272337	2.97E-04
9.843745938	2.89E-04
9.875219539	2.82E-04
9.90669314	2.75E-04
9.938166741	2.68E-04
9.969640342	2.61E-04
10.00111394	2.55E-04
10.03258754	2.49E-04
10.06406115	2.43E-04
10.09553475	2.36E-04
10.12700835	2.31E-04
10.15848195	2.25E-04
10.18995555	2.19E-04
10.22142915	2.14E-04
10.25290275	2.09E-04
10.28437635	2.04E-04
10.31584995	1.99E-04
10.34732356	1.94E-04
10.37879716	1.89E-04
10.41027076	1.84E-04
10.44174436	1.80E-04
10.47321796	1.75E-04
10.50469156	1.71E-04
10.53616516	1.67E-04
10.56763876	1.63E-04
10.59911236	1.59E-04
10.63058596	1.55E-04
10.66205957	1.51E-04
10.69353317	1.47E-04
10.72500677	1.44E-04
10.75648037	1.40E-04
10.78795397	1.37E-04
10.81942757	1.34E-04
10.85090117	1.30E-04
10.88237477	1.27E-04
10.91384837	1.24E-04
10.94532198	1.21E-04
10.97679558	1.18E-04
11.00826918	1.15E-04
11.03974278	1.12E-04
11.07121638	1.10E-04
11.10268998	1.07E-04
11.13416358	1.04E-04
11.16563718	1.02E-04
11.19711078	9.94E-05
11.22858439	9.70E-05
11.26005799	9.46E-05
11.29153159	9.23E-05
11.32300519	9.01E-05
11.35447879	8.79E-05
11.38595239	8.58E-05
11.41742599	8.37E-05
11.44889959	8.17E-05
11.48037319	7.97E-05
11.5118468	7.78E-05
11.5433204	7.59E-05
11.574794	7.41E-05
11.6062676	7.23E-05
11.6377412	7.06E-05
11.6692148	6.88E-05
11.7006884	6.72E-05
11.732162	6.56E-05
11.7636356	6.40E-05
11.7951092	6.24E-05
11.82658281	6.09E-05
11.85805641	5.95E-05
11.88953001	5.80E-05
11.92100361	5.66E-05
11.95247721	5.53E-05
11.98395081	5.39E-05
12.01542441	5.27E-05
12.04689801	5.14E-05
12.07837161	5.02E-05
12.10984522	4.89E-05
12.14131882	4.78E-05
12.17279242	4.66E-05
12.20426602	4.55E-05
12.23573962	4.44E-05
12.26721322	4.34E-05
12.29868682	4.23E-05
12.33016042	4.13E-05
12.36163402	4.03E-05
12.39310763	3.93E-05
12.42458123	3.84E-05
12.45605483	3.75E-05
12.48752843	3.66E-05
12.51900203	3.57E-05
12.55047563	3.48E-05
12.58194923	3.40E-05
12.61342283	3.32E-05
12.64489643	3.24E-05
12.67637004	3.16E-05
12.70784364	3.09E-05
12.73931724	3.01E-05
12.77079084	2.94E-05
12.80226444	2.87E-05
12.83373804	2.80E-05
12.86521164	2.73E-05
12.89668524	2.67E-05
12.92815884	2.61E-05
12.95963244	2.54E-05
12.99110605	2.48E-05
13.02257965	2.42E-05
13.05405325	2.36E-05
13.08552685	2.31E-05
13.11700045	2.25E-05
13.14847405	2.20E-05
13.17994765	2.15E-05
13.21142125	2.10E-05
13.24289485	2.05E-05
13.27436846	2.00E-05
13.30584206	1.95E-05
13.33731566	1.90E-05
13.36878926	1.86E-05
13.40026286	1.81E-05
13.43173646	1.77E-05
13.46321006	1.73E-05
13.49468366	1.69E-05
13.52615726	1.65E-05
13.55763087	1.61E-05
13.58910447	1.57E-05
13.62057807	1.53E-05
13.65205167	1.50E-05
13.68352527	1.46E-05
13.71499887	1.42E-05
13.74647247	1.39E-05
13.77794607	1.36E-05
13.80941967	1.32E-05
13.84089327	1.29E-05
13.87236688	1.26E-05
13.90384048	1.23E-05
13.93531408	1.20E-05
13.96678768	1.17E-05
13.99826128	1.15E-05
14.02973488	1.12E-05
14.06120848	1.09E-05
14.09268208	1.07E-05
14.12415568	1.04E-05
14.15562929	1.02E-05
14.18710289	9.92E-06
14.21857649	9.69E-06
14.25005009	9.45E-06
14.28152369	9.23E-06
14.31299729	9.01E-06
14.34447089	8.80E-06
14.37594449	8.59E-06
14.40741809	8.39E-06
14.4388917	8.18E-06
14.4703653	7.99E-06
14.5018389	7.80E-06
14.5333125	7.62E-06
14.5647861	7.43E-06
14.5962597	7.26E-06
14.6277333	7.08E-06
14.6592069	6.92E-06
14.6906805	6.75E-06
14.72215411	6.59E-06
14.75362771	6.43E-06
14.78510131	6.28E-06
14.81657491	6.13E-06
14.84804851	5.99E-06
14.87952211	5.84E-06
14.91099571	5.71E-06
14.94246931	5.57E-06
14.97394291	5.44E-06
15.00541651	5.31E-06
15.03689012	5.18E-06
15.06836372	5.06E-06
15.09983732	4.94E-06
15.13131092	4.82E-06
15.16278452	4.71E-06
15.19425812	4.59E-06
15.22573172	4.49E-06
15.25720532	4.38E-06
15.28867892	4.28E-06
15.32015253	4.17E-06
15.35162613	4.08E-06
15.38309973	3.98E-06
15.41457333	3.88E-06
15.44604693	3.79E-06
15.47752053	3.70E-06
15.50899413	3.61E-06
15.54046773	3.53E-06
15.57194133	3.44E-06
15.60341494	3.36E-06
15.63488854	3.28E-06
15.66636214	3.21E-06
15.69783574	3.13E-06
15.72930934	3.06E-06
15.76078294	2.98E-06
15.79225654	2.91E-06
15.82373014	2.84E-06
15.85520374	2.78E-06
15.88667735	2.71E-06
15.91815095	2.65E-06
15.94962455	2.58E-06
15.98109815	2.52E-06
16.01257175	2.46E-06
16.04404535	2.40E-06
16.07551895	2.35E-06
16.10699255	2.29E-06
16.13846615	2.24E-06
16.16993975	2.18E-06
16.20141336	2.13E-06
16.23288696	2.08E-06
16.26436056	2.03E-06
16.29583416	1.98E-06
16.32730776	1.94E-06
16.35878136	1.89E-06
16.39025496	1.85E-06
16.42172856	1.80E-06
16.45320216	1.76E-06
16.48467577	1.72E-06
16.51614937	1.68E-06
16.54762297	1.64E-06
16.57909657	1.60E-06
16.61057017	1.56E-06
16.64204377	1.52E-06
16.67351737	1.49E-06
16.70499097	1.45E-06
16.73646457	1.42E-06
16.76793818	1.38E-06
16.79941178	1.35E-06
16.83088538	1.32E-06
16.86235898	1.29E-06
16.89383258	1.26E-06
16.92530618	1.23E-06
16.95677978	1.20E-06
16.98825338	1.17E-06
17.01972698	1.14E-06
17.05120059	1.12E-06
17.08267419	1.09E-06
17.11414779	1.06E-06
17.14562139	1.04E-06
17.17709499	1.01E-06
17.20856859	9.89E-07
17.24004219	9.66E-07
17.27151579	9.43E-07
17.30298939	9.21E-07
17.33446299	8.99E-07
17.3659366	8.78E-07
17.3974102	8.57E-07
17.4288838	8.37E-07
17.4603574	8.17E-07
17.491831	7.98E-07
17.5233046	7.79E-07
17.5547782	7.60E-07
17.5862518	7.42E-07
17.6177254	7.25E-07
17.64919901	7.07E-07
17.68067261	6.91E-07
17.71214621	6.74E-07
17.74361981	6.58E-07
17.77509341	6.43E-07
17.80656701	6.28E-07
17.83804061	6.13E-07
17.86951421	5.98E-07
17.90098781	5.84E-07
17.93246142	5.70E-07
17.96393502	5.57E-07
17.99540862	5.44E-07
18.02688222	5.31E-07
18.05835582	5.18E-07
18.08982942	5.06E-07
18.12130302	4.94E-07
18.15277662	4.82E-07
18.18425022	4.71E-07
18.21572383	4.60E-07
18.24719743	4.49E-07
18.27867103	4.38E-07
18.31014463	4.28E-07
18.34161823	4.18E-07
18.37309183	4.08E-07
18.40456543	3.98E-07
18.43603903	3.89E-07
18.46751263	3.79E-07
18.49898623	3.71E-07
18.53045984	3.62E-07
18.56193344	3.53E-07
18.59340704	3.45E-07
18.62488064	3.37E-07
18.65635424	3.29E-07
18.68782784	3.21E-07
18.71930144	3.13E-07
18.75077504	3.06E-07
18.78224864	2.99E-07
18.81372225	2.92E-07
18.84519585	2.85E-07
18.87666945	2.78E-07
18.90814305	2.71E-07
18.93961665	2.65E-07
18.97109025	2.59E-07
19.00256385	2.53E-07
19.03403745	2.47E-07
19.06551105	2.41E-07
19.09698466	2.35E-07
19.12845826	2.30E-07
19.15993186	2.24E-07
19.19140546	2.19E-07
19.22287906	2.14E-07
19.25435266	2.09E-07
19.28582626	2.04E-07
19.31729986	1.99E-07
19.34877346	1.94E-07
19.38024707	1.90E-07
19.41172067	1.85E-07
19.44319427	1.81E-07
19.47466787	1.76E-07
19.50614147	1.72E-07
19.53761507	1.68E-07
19.56908867	1.64E-07
19.60056227	1.60E-07
19.63203587	1.57E-07
19.66350947	1.53E-07
19.69498308	1.49E-07
19.72645668	1.46E-07
19.75793028	1.42E-07
19.78940388	1.39E-07
19.82087748	1.36E-07
19.85235108	1.32E-07
19.88382468	1.29E-07
19.91529828	1.26E-07
19.94677188	1.23E-07
19.97824549	1.20E-07
20.00971909	1.17E-07
20.04119269	1.15E-07
20.07266629	1.12E-07
20.10413989	1.09E-07
20.13561349	1.07E-07
20.16708709	1.04E-07
20.19856069	1.02E-07
20.23003429	9.93E-08
20.2615079	9.70E-08
20.2929815	9.47E-08
20.3244551	9.25E-08
20.3559287	9.03E-08
20.3874023	8.82E-08
20.4188759	8.60E-08
20.4503495	8.40E-08
20.4818231	8.20E-08
20.5132967	8.01E-08
20.54477031	7.82E-08
20.57624391	7.64E-08
20.60771751	7.45E-08
20.63919111	7.28E-08
20.67066471	7.11E-08
20.70213831	6.94E-08
20.73361191	6.77E-08
20.76508551	6.62E-08
20.79655911	6.46E-08
20.82803271	6.31E-08
20.85950632	6.16E-08
20.89097992	6.01E-08
20.92245352	5.87E-08
20.95392712	5.73E-08
20.98540072	5.59E-08
21.01687432	5.46E-08
21.04834792	5.33E-08
21.07982152	5.21E-08
21.11129512	5.08E-08
21.14276873	4.96E-08
21.17424233	4.85E-08
21.20571593	4.73E-08
21.23718953	4.62E-08
21.26866313	4.51E-08
21.30013673	4.40E-08
21.33161033	4.30E-08
21.36308393	4.20E-08
21.39455753	4.10E-08
21.42603114	4.00E-08
21.45750474	3.91E-08
21.48897834	3.81E-08
21.52045194	3.73E-08
21.55192554	3.64E-08
21.58339914	3.55E-08
21.61487274	3.47E-08
21.64634634	3.39E-08
21.67781994	3.30E-08
21.70929355	3.23E-08
21.74076715	3.15E-08
21.77224075	3.08E-08
21.80371435	3.00E-08
21.83518795	2.93E-08
21.86666155	2.86E-08
21.89813515	2.80E-08
21.92960875	2.73E-08
21.96108235	2.67E-08
21.99255595	2.60E-08
22.02402956	2.54E-08
22.05550316	2.48E-08
22.08697676	2.42E-08
22.11845036	2.36E-08
22.14992396	2.31E-08
22.18139756	2.25E-08
22.21287116	2.20E-08
22.24434476	2.15E-08
22.27581836	2.10E-08
22.30729197	2.05E-08
22.33876557	2.00E-08
22.37023917	1.95E-08
22.40171277	1.91E-08
22.43318637	1.86E-08
22.46465997	1.82E-08
22.49613357	1.77E-08
22.52760717	1.73E-08
22.55908077	1.69E-08
22.59055438	1.65E-08
22.62202798	1.61E-08
22.65350158	1.58E-08
22.68497518	1.54E-08
22.71644878	1.50E-08
22.74792238	1.47E-08
22.77939598	1.43E-08
22.81086958	1.40E-08
22.84234318	1.36E-08
22.87381679	1.33E-08
22.90529039	1.30E-08
22.93676399	1.27E-08
22.96823759	1.24E-08
22.99971119	1.21E-08
23.03118479	1.18E-08
23.06265839	1.15E-08
23.09413199	1.13E-08
23.12560559	1.10E-08
23.15707919	1.07E-08
23.1885528	1.05E-08
23.2200264	1.02E-08
23.2515	1.00E-08
23.2829736	9.76E-09
23.3144472	9.53E-09
23.3459208	9.31E-09
23.3773944	9.08E-09
23.408868	8.87E-09
23.4403416	8.66E-09
23.47181521	8.46E-09
23.50328881	8.26E-09
23.53476241	8.06E-09
23.56623601	7.87E-09
23.59770961	7.69E-09
23.62918321	7.50E-09
23.66065681	7.33E-09
23.69213041	7.15E-09
23.72360401	6.99E-09
23.75507762	6.82E-09
23.78655122	6.66E-09
23.81802482	6.50E-09
23.84949842	6.35E-09
23.88097202	6.20E-09
23.91244562	6.05E-09
23.94391922	5.91E-09
23.97539282	5.77E-09
24.00686642	5.63E-09
24.03834003	5.50E-09
24.06981363	5.37E-09
24.10128723	5.24E-09
24.13276083	5.12E-09
24.16423443	5.00E-09
24.19570803	4.88E-09
24.22718163	4.76E-09
24.25865523	4.65E-09
24.29012883	4.54E-09
24.32160243	4.43E-09
24.35307604	4.33E-09
24.38454964	4.23E-09
24.41602324	4.13E-09
24.44749684	4.03E-09
24.47897044	3.94E-09
24.51044404	3.84E-09
24.54191764	3.75E-09
24.57339124	3.66E-09
24.60486484	3.58E-09
24.63633845	3.49E-09
24.66781205	3.41E-09
24.69928565	3.33E-09
24.73075925	3.25E-09
24.76223285	3.17E-09
24.79370645	3.10E-09
24.82518005	3.02E-09
24.85665365	2.95E-09
24.88812725	2.88E-09
24.91960086	2.82E-09
24.95107446	2.75E-09
24.98254806	2.68E-09
25.01402166	2.62E-09
25.04549526	2.56E-09
25.07696886	2.50E-09
25.10844246	2.44E-09
25.13991606	2.38E-09
25.17138966	2.33E-09
25.20286326	2.27E-09
25.23433687	2.22E-09
25.26581047	2.16E-09
25.29728407	2.11E-09
25.32875767	2.06E-09
25.36023127	2.01E-09
25.39170487	1.97E-09
25.42317847	1.92E-09
25.45465207	1.87E-09
25.48612567	1.83E-09
25.51759928	1.79E-09
25.54907288	1.75E-09
25.58054648	1.70E-09
25.61202008	1.66E-09
25.64349368	1.62E-09
25.67496728	1.59E-09
25.70644088	1.55E-09
25.73791448	1.51E-09
25.76938808	1.48E-09
25.80086169	1.44E-09
25.83233529	1.41E-09
25.86380889	1.37E-09
25.89528249	1.34E-09
25.92675609	1.31E-09
25.95822969	1.28E-09
25.98970329	1.25E-09
26.02117689	1.22E-09
26.05265049	1.19E-09
26.0841241	1.16E-09
26.1155977	1.14E-09
26.1470713	1.11E-09
26.1785449	1.08E-09
26.2100185	1.06E-09
26.2414921	1.05E-09
26.2729657	1.04E-09
26.3044393	1.04E-09
26.3359129	1.04E-09
26.3673865	1.04E-09
26.39886011	1.04E-09
26.43033371	1.04E-09
26.46180731	1.04E-09
26.49328091	1.04E-09
26.52475451	1.04E-09
26.55622811	1.04E-09
26.58770171	1.04E-09
26.61917531	1.04E-09
26.65064891	1.04E-09
26.68212252	1.04E-09
26.71359612	1.04E-09
26.74506972	1.04E-09
26.77654332	1.04E-09
26.80801692	1.04E-09
26.83949052	1.04E-09
26.87096412	1.04E-09
26.90243772	1.04E-09
26.93391132	1.04E-09
26.96538493	1.04E-09
26.99685853	1.04E-09
27.02833213	1.04E-09
27.05980573	1.04E-09
27.09127933	1.04E-09
27.12275293	1.04E-09
27.15422653	1.04E-09
27.18570013	1.04E-09
27.21717373	1.04E-09
27.24864734	1.04E-09
27.28012094	1.04E-09
27.31159454	1.04E-09
27.34306814	1.04E-09
27.37454174	1.04E-09
27.40601534	1.04E-09
27.43748894	1.04E-09
27.46896254	1.04E-09
27.50043614	1.04E-09
27.53190974	1.04E-09
27.56338335	1.04E-09
27.59485695	1.04E-09
27.62633055	1.04E-09
27.65780415	1.04E-09
27.68927775	1.04E-09
27.72075135	1.04E-09
27.75222495	1.04E-09
27.78369855	1.04E-09
27.81517215	1.04E-09
27.84664576	1.04E-09
27.87811936	1.04E-09
27.90959296	1.04E-09
27.94106656	1.04E-09
27.97254016	1.04E-09
28.00401376	1.04E-09
28.03548736	1.04E-09
28.06696096	1.04E-09
28.09843456	1.04E-09
28.12990817	1.04E-09
28.16138177	1.04E-09
28.19285537	1.04E-09
28.22432897	1.04E-09
28.25580257	1.04E-09
28.28727617	1.04E-09
28.31874977	1.04E-09
28.35022337	1.04E-09
28.38169697	1.04E-09
28.41317058	1.04E-09
28.44464418	1.04E-09
28.47611778	1.04E-09
28.50759138	1.04E-09
28.53906498	1.04E-09
28.57053858	1.04E-09
28.60201218	1.04E-09
28.63348578	1.04E-09
28.66495938	1.04E-09
28.69643298	1.04E-09
28.72790659	1.04E-09
28.75938019	1.04E-09
28.79085379	1.04E-09
28.82232739	1.04E-09
28.85380099	1.04E-09
