# Supplementary material for: Global Habitat Suitability and Ecological Niche Separation in the Phylum Placozoa
Source: PLoS One. 2015 Nov 18;10(11):e0140162. doi: 10.1371/journal.pone.0140162 (PMC4651326; doi:10.1371/journal.pone.0140162)
Supplement: S1 Data — (ZIP) [file pone.0140162.s001.zip › Figure 4 Raw Data/Nitrate-Clade-V.txt]

Nitrate.V	N.V.Prob
-2.583299985	0.73643676
-2.552216385	0.73643676
-2.521132785	0.73643676
-2.490049185	0.73643676
-2.458965585	0.73643676
-2.427881985	0.73643676
-2.396798386	0.73643676
-2.365714786	0.73643676
-2.334631186	0.73643676
-2.303547586	0.73643676
-2.272463986	0.73643676
-2.241380387	0.73643676
-2.210296787	0.73643676
-2.179213187	0.73643676
-2.148129587	0.73643676
-2.117045987	0.73643676
-2.085962387	0.73643676
-2.054878788	0.73643676
-2.023795188	0.73643676
-1.992711588	0.73643676
-1.961627988	0.73643676
-1.930544388	0.73643676
-1.899460789	0.73643676
-1.868377189	0.73643676
-1.837293589	0.73643676
-1.806209989	0.73643676
-1.775126389	0.73643676
-1.744042789	0.73643676
-1.71295919	0.73643676
-1.68187559	0.73643676
-1.65079199	0.73643676
-1.61970839	0.73643676
-1.58862479	0.73643676
-1.557541191	0.73643676
-1.526457591	0.73643676
-1.495373991	0.73643676
-1.464290391	0.73643676
-1.433206791	0.73643676
-1.402123191	0.73643676
-1.371039592	0.73643676
-1.339955992	0.73643676
-1.308872392	0.73643676
-1.277788792	0.73643676
-1.246705192	0.73643676
-1.215621593	0.73643676
-1.184537993	0.73643676
-1.153454393	0.73643676
-1.122370793	0.73643676
-1.091287193	0.73643676
-1.060203593	0.73643676
-1.029119994	0.73643676
-0.998036394	0.73643676
-0.966952794	0.73643676
-0.935869194	0.73643676
-0.904785594	0.73643676
-0.873701995	0.73643676
-0.842618395	0.73643676
-0.811534795	0.73643676
-0.780451195	0.73643676
-0.749367595	0.73643676
-0.718283996	0.73643676
-0.687200396	0.73643676
-0.656116796	0.73643676
-0.625033196	0.73643676
-0.593949596	0.73643676
-0.562865996	0.73643676
-0.531782397	0.73643676
-0.500698797	0.73643676
-0.469615197	0.73643676
-0.438531597	0.73643676
-0.407447997	0.73643676
-0.376364398	0.73643676
-0.345280798	0.73643676
-0.314197198	0.73643676
-0.283113598	0.73643676
-0.252029998	0.73643676
-0.220946398	0.73643676
-0.189862799	0.73643676
-0.158779199	0.73643676
-0.127695599	0.73643676
-0.096611999	0.73643676
-0.065528399	0.73643676
-0.0344448	0.73643676
-0.0033612	0.734160942
0.0277224	0.731885123
0.058806	0.724855423
0.0898896	0.717825723
0.1209732	0.710496551
0.152056799	0.703167379
0.183140399	0.695547289
0.214223999	0.687927198
0.245307599	0.680029327
0.276391199	0.672131455
0.307474798	0.663973838
0.338558398	0.655816221
0.369641998	0.647421747
0.400725598	0.639027274
0.431809198	0.630423617
0.462892798	0.621819961
0.493976397	0.613039142
0.525059997	0.604258323
0.556143597	0.595336056
0.587227197	0.586413789
0.618310797	0.577388656
0.649394396	0.568363523
0.680477996	0.55927597
0.711561596	0.550188416
0.742645196	0.541079554
0.773728796	0.531970692
0.804812396	0.522881213
0.835895995	0.513791734
0.866979595	0.504760787
0.898063195	0.49572984
0.929146795	0.486794019
0.960230395	0.477858198
0.991313994	0.469050804
1.022397594	0.46024341
1.053481194	0.451593828
1.084564794	0.442944247
1.115648394	0.434477592
1.146731993	0.426010936
1.177815593	0.417747958
1.208899193	0.40948498
1.239982793	0.401442078
1.271066393	0.393399176
1.302149993	0.385588719
1.333233592	0.377778262
1.364317192	0.370208821
1.395400792	0.36263938
1.426484392	0.355316201
1.457567992	0.347993022
1.488651591	0.340918504
1.519735191	0.333843985
1.550818791	0.327018098
1.581902391	0.32019221
1.612985991	0.313612946
1.644069591	0.307033682
1.67515319	0.300697456
1.70623679	0.294361231
1.73732039	0.288263299
1.76840399	0.282165366
1.79948759	0.276300034
1.830571189	0.270434701
1.861654789	0.264795664
1.892738389	0.259156626
1.923821989	0.253737122
1.954905589	0.248317618
1.985989189	0.243110705
2.017072788	0.237903792
2.048156388	0.232902307
2.079239988	0.227900821
2.110323588	0.22309769
2.141407188	0.218294559
2.172490787	0.213682708
2.203574387	0.209070858
2.234657987	0.204643342
2.265741587	0.200215827
2.296825187	0.19596587
2.327908787	0.191715913
2.358992386	0.187636909
2.390075986	0.183557905
2.421159586	0.179643459
2.452243186	0.175729013
2.483326786	0.171972919
2.514410385	0.168216824
2.545493985	0.164613129
2.576577585	0.161009435
2.607661185	0.157552362
2.638744785	0.154095288
2.669828385	0.150779269
2.700911984	0.147463249
2.731995584	0.14428293
2.763079184	0.14110261
2.794162784	0.138052825
2.825246384	0.135003039
2.856329983	0.132078811
2.887413583	0.129154583
2.918497183	0.12635112
2.949580783	0.123547657
2.980664383	0.120860329
3.011747982	0.118173
3.042831582	0.11559737
3.073915182	0.113021741
3.104998782	0.110553503
3.136082382	0.108085266
3.167165982	0.105720276
3.198249581	0.103355287
3.229333181	0.10108955
3.260416781	0.098823812
3.291500381	0.096653474
3.322583981	0.094483136
3.35366758	0.092404474
3.38475118	0.090325812
3.41583478	0.088335228
3.44691838	0.086344644
3.47800198	0.084438689
3.50908558	0.082532734
3.540169179	0.080708056
3.571252779	0.078883379
3.602336379	0.077136753
3.633419979	0.075390127
3.664503579	0.073718439
3.695587178	0.072046751
3.726670778	0.070446997
3.757754378	0.068847244
3.788837978	0.067316529
3.819921578	0.065785814
3.851005178	0.064321341
3.882088777	0.062856868
3.913172377	0.061455938
3.944255977	0.060055009
3.975339577	0.058715041
4.006423177	0.057375073
4.037506776	0.056093547
4.068590376	0.05481202
4.099673976	0.053586522
4.130757576	0.052361023
4.161841176	0.051189246
4.192924776	0.050017469
4.224008375	0.048897166
4.255091975	0.047776864
4.286175575	0.046705883
4.317259175	0.045634902
4.348342775	0.044611168
4.379426374	0.043587435
4.410509974	0.042608955
4.441593574	0.041630475
4.472677174	0.04069533
4.503760774	0.039760186
4.534844374	0.038866533
4.565927973	0.03797288
4.597011573	0.037118945
4.628095173	0.036265011
4.659178773	0.035449092
4.690262373	0.034633174
4.721345972	0.033853635
4.752429572	0.033074096
4.783513172	0.032329366
4.814596772	0.031584635
4.845680372	0.030873204
4.876763971	0.030161773
4.907847571	0.029482193
4.938931171	0.028802614
4.970014771	0.028153499
5.001098371	0.027504383
5.032181971	0.026884394
5.06326557	0.026264404
5.09434917	0.025672272
5.12543277	0.025080141
5.15651637	0.024514638
5.18759997	0.023949134
5.218683569	0.023409085
5.249767169	0.022869036
5.280850769	0.022353317
5.311934369	0.021837597
5.343017969	0.021345129
5.374101569	0.020852662
5.405185168	0.020382413
5.436268768	0.019912164
5.467352368	0.019463146
5.498435968	0.019014129
5.529519568	0.018585396
5.560603167	0.018156663
5.591686767	0.017747308
5.622770367	0.017337954
5.653853967	0.016947111
5.684937567	0.016556269
5.716021167	0.016183109
5.747104766	0.015809949
5.778188366	0.015453678
5.809271966	0.015097406
5.840355566	0.014757265
5.871439166	0.014417124
5.902522765	0.014092387
5.933606365	0.01376765
5.964689965	0.01345762
5.995773565	0.013147591
6.026857165	0.01285161
6.057940765	0.012555629
6.089024364	0.012273061
6.120107964	0.011990492
6.151191564	0.011720729
6.182275164	0.011450967
6.213358764	0.01119343
6.244442363	0.010935893
6.275525963	0.010690029
6.306609563	0.010444165
6.337693163	0.010209445
6.368776763	0.009974725
6.399860363	0.009750643
6.430943962	0.009526561
6.462027562	0.009312634
6.493111162	0.009098707
6.524194762	0.008894474
6.555278362	0.008690242
6.586361961	0.008495263
6.617445561	0.008300284
6.648529161	0.008114138
6.679612761	0.007927992
6.710696361	0.007750277
6.74177996	0.007572563
6.77286356	0.007402896
6.80394716	0.007233229
6.83503076	0.007071244
6.86611436	0.006909259
6.89719796	0.006754604
6.928281559	0.00659995
6.959365159	0.006452294
6.990448759	0.006304639
7.021532359	0.006163663
7.052615959	0.006022687
7.083699558	0.005888086
7.114783158	0.005753485
7.145866758	0.005624969
7.176950358	0.005496453
7.208033958	0.005373744
7.239117558	0.005251036
7.270201157	0.00513387
7.301284757	0.005016705
7.332368357	0.00490483
7.363451957	0.004792955
7.394535557	0.004686129
7.425619156	0.004579304
7.456702756	0.004477298
7.487786356	0.004375292
7.518869956	0.004277887
7.549953556	0.004180481
7.581037156	0.004087466
7.612120755	0.003994451
7.643204355	0.003905627
7.674287955	0.003816802
7.705371555	0.003731978
7.736455155	0.003647154
7.767538754	0.003566148
7.798622354	0.003485141
7.829705954	0.003407779
7.860789554	0.003330416
7.891873154	0.003256533
7.922956754	0.00318265
7.954040353	0.003112087
7.985123953	0.003041524
8.016207553	0.002974131
8.047291153	0.002906738
8.078374753	0.002842371
8.109458352	0.002778003
8.140541952	0.002716523
8.171625552	0.002655043
8.202709152	0.00259632
8.233792752	0.002537597
8.264876352	0.002481505
8.295959951	0.002425414
8.327043551	0.002371835
8.358127151	0.002318256
8.389210751	0.002267076
8.420294351	0.002215896
8.45137795	0.002167006
8.48246155	0.002118116
8.51354515	0.002071412
8.54462875	0.002024707
8.57571235	0.00198009
8.606795949	0.001935473
8.637879549	0.001892849
8.668963149	0.001850224
8.700046749	0.001809502
8.731130349	0.00176878
8.762213949	0.001729874
8.793297548	0.001690969
8.824381148	0.001653797
8.855464748	0.001616626
8.886548348	0.001581111
8.917631948	0.001545596
8.948715547	0.001511662
8.979799147	0.001477728
9.010882747	0.001445304
9.041966347	0.00141288
9.073049947	0.001381898
9.104133547	0.001350915
9.135217146	0.00132131
9.166300746	0.001291705
9.197384346	0.001263414
9.228467946	0.001235124
9.259551546	0.001208089
9.290635145	0.001181054
9.321718745	0.001155219
9.352802345	0.001129383
9.383885945	0.001104692
9.414969545	0.001080002
9.446053145	0.001056405
9.477136744	0.001032809
9.508220344	0.001010257
9.539303944	9.88E-04
9.570387544	9.66E-04
9.601471144	9.45E-04
9.632554743	9.24E-04
9.663638343	9.03E-04
9.694721943	8.84E-04
9.725805543	8.64E-04
9.756889143	8.45E-04
9.787972743	8.26E-04
9.819056342	8.08E-04
9.850139942	7.90E-04
9.881223542	7.73E-04
9.912307142	7.56E-04
9.943390742	7.40E-04
9.974474341	7.23E-04
10.00555794	7.07E-04
10.03664154	6.92E-04
10.06772514	6.77E-04
10.09880874	6.62E-04
10.12989234	6.47E-04
10.16097594	6.33E-04
10.19205954	6.19E-04
10.22314314	6.05E-04
10.25422674	5.92E-04
10.28531034	5.79E-04
10.31639394	5.67E-04
10.34747754	5.54E-04
10.37856114	5.42E-04
10.40964474	5.30E-04
10.44072834	5.19E-04
10.47181194	5.07E-04
10.50289554	4.96E-04
10.53397914	4.85E-04
10.56506274	4.75E-04
10.59614634	4.64E-04
10.62722994	4.54E-04
10.65831354	4.44E-04
10.68939714	4.35E-04
10.72048074	4.25E-04
10.75156434	4.16E-04
10.78264794	4.07E-04
10.81373154	3.98E-04
10.84481514	3.89E-04
10.87589874	3.81E-04
10.90698234	3.72E-04
10.93806594	3.64E-04
10.96914954	3.56E-04
11.00023314	3.49E-04
11.03131674	3.41E-04
11.06240033	3.34E-04
11.09348393	3.26E-04
11.12456753	3.19E-04
11.15565113	3.12E-04
11.18673473	3.05E-04
11.21781833	2.99E-04
11.24890193	2.92E-04
11.27998553	2.86E-04
11.31106913	2.80E-04
11.34215273	2.74E-04
11.37323633	2.68E-04
11.40431993	2.62E-04
11.43540353	2.56E-04
11.46648713	2.51E-04
11.49757073	2.45E-04
11.52865433	2.40E-04
11.55973793	2.35E-04
11.59082153	2.30E-04
11.62190513	2.25E-04
11.65298873	2.20E-04
11.68407233	2.15E-04
11.71515593	2.10E-04
11.74623953	2.06E-04
11.77732313	2.01E-04
11.80840673	1.97E-04
11.83949033	1.93E-04
11.87057393	1.89E-04
11.90165753	1.84E-04
11.93274113	1.81E-04
11.96382473	1.77E-04
11.99490833	1.73E-04
12.02599193	1.69E-04
12.05707553	1.65E-04
12.08815913	1.62E-04
12.11924273	1.58E-04
12.15032633	1.55E-04
12.18140993	1.52E-04
12.21249353	1.48E-04
12.24357713	1.45E-04
12.27466073	1.42E-04
12.30574433	1.39E-04
12.33682793	1.36E-04
12.36791153	1.33E-04
12.39899513	1.30E-04
12.43007873	1.27E-04
12.46116233	1.25E-04
12.49224593	1.22E-04
12.52332953	1.19E-04
12.55441313	1.17E-04
12.58549673	1.14E-04
12.61658033	1.12E-04
12.64766393	1.09E-04
12.67874753	1.07E-04
12.70983113	1.05E-04
12.74091473	1.02E-04
12.77199832	1.00E-04
12.80308192	9.81E-05
12.83416552	9.60E-05
12.86524912	9.40E-05
12.89633272	9.19E-05
12.92741632	9.00E-05
12.95849992	8.80E-05
12.98958352	8.62E-05
13.02066712	8.43E-05
13.05175072	8.25E-05
13.08283432	8.07E-05
13.11391792	7.90E-05
13.14500152	7.73E-05
13.17608512	7.57E-05
13.20716872	7.40E-05
13.23825232	7.24E-05
13.26933592	7.09E-05
13.30041952	6.94E-05
13.33150312	6.79E-05
13.36258672	6.64E-05
13.39367032	6.50E-05
13.42475392	6.36E-05
13.45583752	6.23E-05
13.48692112	6.09E-05
13.51800472	5.96E-05
13.54908832	5.84E-05
13.58017192	5.71E-05
13.61125552	5.59E-05
13.64233912	5.47E-05
13.67342272	5.35E-05
13.70450632	5.24E-05
13.73558992	5.13E-05
13.76667352	5.02E-05
13.79775712	4.91E-05
13.82884072	4.81E-05
13.85992432	4.70E-05
13.89100792	4.60E-05
13.92209152	4.51E-05
13.95317512	4.41E-05
13.98425872	4.32E-05
14.01534232	4.22E-05
14.04642592	4.13E-05
14.07750952	4.04E-05
14.10859312	3.96E-05
14.13967672	3.87E-05
14.17076032	3.79E-05
14.20184392	3.71E-05
14.23292752	3.63E-05
14.26401112	3.55E-05
14.29509472	3.48E-05
14.32617832	3.41E-05
14.35726192	3.33E-05
14.38834552	3.26E-05
14.41942912	3.19E-05
14.45051272	3.12E-05
14.48159631	3.06E-05
14.51267991	2.99E-05
14.54376351	2.93E-05
14.57484711	2.87E-05
14.60593071	2.81E-05
14.63701431	2.75E-05
14.66809791	2.69E-05
14.69918151	2.63E-05
14.73026511	2.58E-05
14.76134871	2.52E-05
14.79243231	2.47E-05
14.82351591	2.42E-05
14.85459951	2.36E-05
14.88568311	2.31E-05
14.91676671	2.27E-05
14.94785031	2.22E-05
14.97893391	2.17E-05
15.01001751	2.12E-05
15.04110111	2.08E-05
15.07218471	2.03E-05
15.10326831	1.99E-05
15.13435191	1.95E-05
15.16543551	1.91E-05
15.19651911	1.87E-05
15.22760271	1.83E-05
15.25868631	1.79E-05
15.28976991	1.75E-05
15.32085351	1.71E-05
15.35193711	1.68E-05
15.38302071	1.64E-05
15.41410431	1.61E-05
15.44518791	1.57E-05
15.47627151	1.54E-05
15.50735511	1.51E-05
15.53843871	1.48E-05
15.56952231	1.45E-05
15.60060591	1.41E-05
15.63168951	1.38E-05
15.66277311	1.36E-05
15.69385671	1.33E-05
15.72494031	1.30E-05
15.75602391	1.27E-05
15.78710751	1.24E-05
15.81819111	1.22E-05
15.84927471	1.19E-05
15.88035831	1.17E-05
15.91144191	1.14E-05
15.94252551	1.12E-05
15.97360911	1.10E-05
16.00469271	1.07E-05
16.03577631	1.05E-05
16.06685991	1.03E-05
16.09794351	1.01E-05
16.12902711	9.84E-06
16.1601107	9.64E-06
16.1911943	9.43E-06
16.2222779	9.24E-06
16.2533615	9.04E-06
16.2844451	8.85E-06
16.3155287	8.66E-06
16.3466123	8.48E-06
16.3776959	8.30E-06
16.4087795	8.13E-06
16.4398631	7.96E-06
16.4709467	7.79E-06
16.5020303	7.62E-06
16.5331139	7.47E-06
16.5641975	7.31E-06
16.5952811	7.15E-06
16.6263647	7.00E-06
16.6574483	6.86E-06
16.6885319	6.71E-06
16.7196155	6.57E-06
16.7506991	6.43E-06
16.7817827	6.30E-06
16.8128663	6.16E-06
16.8439499	6.04E-06
16.8750335	5.91E-06
16.9061171	5.78E-06
16.9372007	5.66E-06
16.9682843	5.54E-06
16.9993679	5.43E-06
17.0304515	5.31E-06
17.0615351	5.20E-06
17.0926187	5.09E-06
17.1237023	4.98E-06
17.1547859	4.88E-06
17.1858695	4.78E-06
17.2169531	4.68E-06
17.2480367	4.58E-06
17.2791203	4.48E-06
17.3102039	4.39E-06
17.3412875	4.30E-06
17.3723711	4.21E-06
17.4034547	4.12E-06
17.4345383	4.03E-06
17.4656219	3.95E-06
17.4967055	3.86E-06
17.5277891	3.78E-06
17.5588727	3.70E-06
17.5899563	3.63E-06
17.6210399	3.55E-06
17.6521235	3.48E-06
17.6832071	3.40E-06
17.7142907	3.33E-06
17.7453743	3.26E-06
17.7764579	3.19E-06
17.8075415	3.13E-06
17.8386251	3.06E-06
17.86970869	3.00E-06
17.90079229	2.93E-06
17.93187589	2.87E-06
17.96295949	2.81E-06
17.99404309	2.75E-06
18.02512669	2.70E-06
18.05621029	2.64E-06
18.08729389	2.58E-06
18.11837749	2.53E-06
18.14946109	2.48E-06
18.18054469	2.43E-06
18.21162829	2.38E-06
18.24271189	2.32E-06
18.27379549	2.28E-06
18.30487909	2.23E-06
18.33596269	2.18E-06
18.36704629	2.14E-06
18.39812989	2.09E-06
18.42921349	2.05E-06
18.46029709	2.01E-06
18.49138069	1.96E-06
18.52246429	1.92E-06
18.55354789	1.88E-06
18.58463149	1.84E-06
18.61571509	1.80E-06
18.64679869	1.77E-06
18.67788229	1.73E-06
18.70896589	1.69E-06
18.74004949	1.66E-06
18.77113309	1.62E-06
18.80221669	1.59E-06
18.83330029	1.56E-06
18.86438389	1.52E-06
18.89546749	1.49E-06
18.92655109	1.46E-06
18.95763469	1.43E-06
18.98871829	1.40E-06
19.01980189	1.37E-06
19.05088549	1.34E-06
19.08196909	1.31E-06
19.11305269	1.29E-06
19.14413629	1.26E-06
19.17521989	1.23E-06
19.20630349	1.21E-06
19.23738709	1.18E-06
19.26847069	1.16E-06
19.29955429	1.13E-06
19.33063789	1.11E-06
19.36172149	1.09E-06
19.39280509	1.06E-06
19.42388869	1.04E-06
19.45497229	1.02E-06
19.48605589	9.99E-07
19.51713949	9.78E-07
19.54822308	9.58E-07
19.57930668	9.38E-07
19.61039028	9.18E-07
19.64147388	8.99E-07
19.67255748	8.80E-07
19.70364108	8.62E-07
19.73472468	8.44E-07
19.76580828	8.27E-07
19.79689188	8.09E-07
19.82797548	7.93E-07
19.85905908	7.76E-07
19.89014268	7.60E-07
19.92122628	7.44E-07
19.95230988	7.29E-07
19.98339348	7.13E-07
20.01447708	6.98E-07
20.04556068	6.84E-07
20.07664428	6.70E-07
20.10772788	6.56E-07
20.13881148	6.42E-07
20.16989508	6.29E-07
20.20097868	6.16E-07
20.23206228	6.03E-07
20.26314588	5.90E-07
20.29422948	5.78E-07
20.32531308	5.66E-07
20.35639668	5.54E-07
20.38748028	5.43E-07
20.41856388	5.31E-07
20.44964748	5.20E-07
20.48073108	5.09E-07
20.51181468	4.99E-07
20.54289828	4.88E-07
20.57398188	4.78E-07
20.60506548	4.68E-07
20.63614908	4.59E-07
20.66723268	4.49E-07
20.69831628	4.40E-07
20.72939988	4.30E-07
20.76048348	4.22E-07
20.79156708	4.13E-07
20.82265068	4.04E-07
20.85373428	3.96E-07
20.88481788	3.88E-07
20.91590148	3.79E-07
20.94698508	3.72E-07
20.97806868	3.64E-07
21.00915228	3.56E-07
21.04023588	3.49E-07
21.07131948	3.42E-07
21.10240308	3.34E-07
21.13348668	3.28E-07
21.16457028	3.21E-07
21.19565388	3.14E-07
21.22673748	3.07E-07
21.25782107	3.01E-07
21.28890467	2.95E-07
21.31998827	2.89E-07
21.35107187	2.83E-07
21.38215547	2.77E-07
21.41323907	2.71E-07
21.44432267	2.66E-07
21.47540627	2.60E-07
21.50648987	2.55E-07
21.53757347	2.49E-07
21.56865707	2.44E-07
21.59974067	2.39E-07
21.63082427	2.34E-07
21.66190787	2.29E-07
21.69299147	2.24E-07
21.72407507	2.20E-07
21.75515867	2.15E-07
21.78624227	2.11E-07
21.81732587	2.06E-07
21.84840947	2.02E-07
21.87949307	1.98E-07
21.91057667	1.94E-07
21.94166027	1.90E-07
21.97274387	1.86E-07
22.00382747	1.82E-07
22.03491107	1.78E-07
22.06599467	1.74E-07
22.09707827	1.71E-07
22.12816187	1.67E-07
22.15924547	1.64E-07
22.19032907	1.60E-07
22.22141267	1.57E-07
22.25249627	1.54E-07
22.28357987	1.51E-07
22.31466347	1.48E-07
22.34574707	1.44E-07
22.37683067	1.41E-07
22.40791427	1.38E-07
22.43899787	1.36E-07
22.47008147	1.33E-07
22.50116507	1.30E-07
22.53224867	1.27E-07
22.56333227	1.25E-07
22.59441587	1.22E-07
22.62549947	1.20E-07
22.65658307	1.17E-07
22.68766667	1.15E-07
22.71875027	1.12E-07
22.74983387	1.10E-07
22.78091747	1.08E-07
22.81200107	1.05E-07
22.84308467	1.03E-07
22.87416827	1.01E-07
22.90525187	9.90E-08
22.93633546	9.70E-08
22.96741906	9.50E-08
22.99850266	9.30E-08
23.02958626	9.11E-08
23.06066986	8.92E-08
23.09175346	8.73E-08
23.12283706	8.55E-08
23.15392066	8.37E-08
23.18500426	8.20E-08
23.21608786	8.03E-08
23.24717146	7.87E-08
23.27825506	7.70E-08
23.30933866	7.54E-08
23.34042226	7.39E-08
23.37150586	7.23E-08
23.40258946	7.08E-08
23.43367306	6.94E-08
23.46475666	6.79E-08
23.49584026	6.65E-08
23.52692386	6.51E-08
23.55800746	6.38E-08
23.58909106	6.25E-08
23.62017466	6.12E-08
23.65125826	5.99E-08
23.68234186	5.87E-08
23.71342546	5.74E-08
23.74450906	5.63E-08
23.77559266	5.51E-08
23.80667626	5.40E-08
23.83775986	5.28E-08
23.86884346	5.17E-08
23.89992706	5.07E-08
23.93101066	4.96E-08
23.96209426	4.86E-08
23.99317786	4.76E-08
24.02426146	4.66E-08
24.05534506	4.56E-08
24.08642866	4.47E-08
24.11751226	4.38E-08
24.14859586	4.28E-08
24.17967946	4.20E-08
24.21076306	4.11E-08
24.24184666	4.02E-08
24.27293026	3.94E-08
24.30401386	3.86E-08
24.33509746	3.78E-08
24.36618106	3.70E-08
24.39726466	3.62E-08
24.42834826	3.55E-08
24.45943186	3.48E-08
24.49051546	3.40E-08
24.52159906	3.33E-08
24.55268266	3.26E-08
24.58376626	3.20E-08
24.61484986	3.13E-08
24.64593345	3.07E-08
24.67701705	3.00E-08
24.70810065	2.94E-08
24.73918425	2.88E-08
24.77026785	2.82E-08
24.80135145	2.76E-08
24.83243505	2.70E-08
24.86351865	2.65E-08
24.89460225	2.59E-08
24.92568585	2.54E-08
24.95676945	2.49E-08
24.98785305	2.44E-08
25.01893665	2.38E-08
25.05002025	2.34E-08
25.08110385	2.29E-08
25.11218745	2.24E-08
25.14327105	2.19E-08
25.17435465	2.15E-08
25.20543825	2.10E-08
25.23652185	2.06E-08
25.26760545	2.02E-08
25.29868905	1.98E-08
25.32977265	1.93E-08
25.36085625	1.90E-08
25.39193985	1.86E-08
25.42302345	1.82E-08
25.45410705	1.78E-08
25.48519065	1.74E-08
25.51627425	1.71E-08
25.54735785	1.67E-08
25.57844145	1.64E-08
25.60952505	1.60E-08
25.64060865	1.57E-08
25.67169225	1.54E-08
25.70277585	1.51E-08
25.73385945	1.47E-08
25.76494305	1.44E-08
25.79602665	1.41E-08
25.82711025	1.38E-08
25.85819385	1.36E-08
25.88927745	1.33E-08
25.92036105	1.32E-08
25.95144465	1.31E-08
25.98252825	1.31E-08
26.01361185	1.31E-08
26.04469545	1.31E-08
26.07577905	1.31E-08
26.10686265	1.31E-08
26.13794625	1.31E-08
26.16902985	1.31E-08
26.20011345	1.31E-08
26.23119705	1.31E-08
26.26228065	1.31E-08
26.29336425	1.31E-08
26.32444784	1.31E-08
26.35553144	1.31E-08
26.38661504	1.31E-08
26.41769864	1.31E-08
26.44878224	1.31E-08
26.47986584	1.31E-08
26.51094944	1.31E-08
26.54203304	1.31E-08
26.57311664	1.31E-08
26.60420024	1.31E-08
26.63528384	1.31E-08
26.66636744	1.31E-08
26.69745104	1.31E-08
26.72853464	1.31E-08
26.75961824	1.31E-08
26.79070184	1.31E-08
26.82178544	1.31E-08
26.85286904	1.31E-08
26.88395264	1.31E-08
26.91503624	1.31E-08
26.94611984	1.31E-08
26.97720344	1.31E-08
27.00828704	1.31E-08
27.03937064	1.31E-08
27.07045424	1.31E-08
27.10153784	1.31E-08
27.13262144	1.31E-08
27.16370504	1.31E-08
27.19478864	1.31E-08
27.22587224	1.31E-08
27.25695584	1.31E-08
27.28803944	1.31E-08
27.31912304	1.31E-08
27.35020664	1.31E-08
27.38129024	1.31E-08
27.41237384	1.31E-08
27.44345744	1.31E-08
27.47454104	1.31E-08
27.50562464	1.31E-08
27.53670824	1.31E-08
27.56779184	1.31E-08
27.59887544	1.31E-08
27.62995904	1.31E-08
27.66104264	1.31E-08
27.69212624	1.31E-08
27.72320984	1.31E-08
27.75429344	1.31E-08
27.78537704	1.31E-08
27.81646064	1.31E-08
27.84754424	1.31E-08
27.87862784	1.31E-08
27.90971144	1.31E-08
27.94079504	1.31E-08
27.97187864	1.31E-08
28.00296224	1.31E-08
28.03404583	1.31E-08
28.06512943	1.31E-08
28.09621303	1.31E-08
28.12729663	1.31E-08
28.15838023	1.31E-08
28.18946383	1.31E-08
28.22054743	1.31E-08
28.25163103	1.31E-08
28.28271463	1.31E-08
28.31379823	1.31E-08
28.34488183	1.31E-08
28.37596543	1.31E-08
28.40704903	1.31E-08
28.43813263	1.31E-08
28.46921623	1.31E-08
28.50029983	1.31E-08
