# Supplementary material for: Global Habitat Suitability and Ecological Niche Separation in the Phylum Placozoa
Source: PLoS One. 2015 Nov 18;10(11):e0140162. doi: 10.1371/journal.pone.0140162 (PMC4651326; doi:10.1371/journal.pone.0140162)
Supplement: S1 Data — (ZIP) [file pone.0140162.s001.zip › Figure 4 Raw Data/Range-All-Clades.txt]

Range.A	R.A.Prob
-2.252800024	0.451689923
-2.217414424	0.451689923
-2.182028823	0.451689923
-2.146643223	0.451689923
-2.111257623	0.451689923
-2.075872023	0.451689923
-2.040486423	0.451689923
-2.005100823	0.451689923
-1.969715223	0.451689923
-1.934329623	0.451689923
-1.898944023	0.451689923
-1.863558423	0.451689923
-1.828172823	0.451689923
-1.792787223	0.451689923
-1.757401623	0.451689923
-1.722016023	0.451689923
-1.686630423	0.451689923
-1.651244823	0.451689923
-1.615859223	0.451689923
-1.580473623	0.451689923
-1.545088023	0.451689923
-1.509702423	0.451689923
-1.474316823	0.451689923
-1.438931223	0.451689923
-1.403545623	0.451689923
-1.368160022	0.451689923
-1.332774422	0.451689923
-1.297388822	0.451689923
-1.262003222	0.451689923
-1.226617622	0.451689923
-1.191232022	0.451689923
-1.155846422	0.451689923
-1.120460822	0.451689923
-1.085075222	0.451689923
-1.049689622	0.451689923
-1.014304022	0.451689923
-0.978918422	0.451689923
-0.943532822	0.451689923
-0.908147222	0.451689923
-0.872761622	0.451689923
-0.837376022	0.451689923
-0.801990422	0.451689923
-0.766604822	0.451689923
-0.731219222	0.451689923
-0.695833622	0.451689923
-0.660448022	0.451689923
-0.625062422	0.451689923
-0.589676822	0.451689923
-0.554291222	0.451689923
-0.518905621	0.451689923
-0.483520021	0.451689923
-0.448134421	0.451689923
-0.412748821	0.451689923
-0.377363221	0.451689923
-0.341977621	0.451689923
-0.306592021	0.451689923
-0.271206421	0.451689923
-0.235820821	0.451689923
-0.200435221	0.451689923
-0.165049621	0.451689923
-0.129664021	0.451689923
-0.094278421	0.451689923
-0.058892821	0.451689923
-0.023507221	0.451689923
0.011878379	0.451689923
0.047263979	0.451689923
0.082649579	0.451689923
0.118035179	0.451689923
0.153420779	0.451689923
0.188806379	0.451689923
0.224191979	0.451689923
0.259577579	0.451689923
0.294963179	0.451689923
0.33034878	0.451689923
0.36573438	0.451689923
0.40111998	0.451689923
0.43650558	0.451689923
0.47189118	0.451689923
0.50727678	0.451689923
0.54266238	0.451689923
0.57804798	0.451689923
0.61343358	0.451689923
0.64881918	0.451689923
0.68420478	0.451834559
0.71959038	0.451979196
0.75497598	0.452411297
0.79036158	0.452843398
0.82574718	0.453272793
0.86113278	0.453702188
0.89651838	0.454128867
0.93190398	0.454555547
0.96728958	0.454979506
1.00267518	0.455403465
1.03806078	0.455824703
1.07344638	0.456245941
1.10883198	0.45666444
1.144217581	0.457082939
1.179603181	0.457498699
1.214988781	0.45791446
1.250374381	0.458327478
1.285759981	0.458740497
1.321145581	0.459150761
1.356531181	0.459561026
1.391916781	0.45996854
1.427302381	0.460376054
1.462687981	0.460780796
1.498073581	0.461185539
1.533459181	0.461587518
1.568844781	0.461989498
1.604230381	0.462388703
1.639615981	0.462787908
1.675001581	0.463184336
1.710387181	0.463580763
1.745772781	0.463974407
1.781158381	0.464368051
1.816543981	0.464758906
1.851929581	0.46514976
1.887315181	0.465537822
1.922700781	0.465925884
1.958086381	0.466311145
1.993471982	0.466696405
2.028857582	0.467078871
2.064243182	0.467461336
2.099628782	0.467840987
2.135014382	0.468220639
2.170399982	0.468597475
2.205785582	0.46897431
2.241171182	0.469348341
2.276556782	0.469722372
2.311942382	0.470093581
2.347327982	0.47046479
2.382713582	0.470833167
2.418099182	0.471201545
2.453484782	0.4715671
2.488870382	0.471932656
2.524255982	0.472295377
2.559641582	0.472658098
2.595027182	0.473017988
2.630412782	0.473377877
2.665798382	0.473734924
2.701183982	0.474091971
2.736569582	0.474446177
2.771955182	0.474800384
2.807340782	0.475151742
2.842726383	0.475503099
2.878111983	0.475851616
2.913497583	0.476200134
2.948883183	0.476545793
2.984268783	0.476891452
3.019654383	0.477234253
3.055039983	0.477577055
3.090425583	0.477917001
3.125811183	0.478256947
3.161196783	0.478594038
3.196582383	0.478931129
3.231967983	0.479265347
3.267353583	0.479599565
3.302739183	0.479930925
3.338124783	0.480262285
3.373510383	0.48059077
3.408895983	0.480919254
3.444281583	0.481244868
3.479667183	0.481570482
3.515052783	0.481893227
3.550438383	0.482215971
3.585823983	0.482535836
3.621209583	0.482855701
3.656595184	0.483172688
3.691980784	0.483489674
3.727366384	0.483803779
3.762751984	0.484117883
3.798137584	0.484429106
3.833523184	0.484740329
3.868908784	0.485048667
3.904294384	0.485357004
3.939679984	0.485662454
3.975065584	0.485967904
4.010451184	0.486270472
4.045836784	0.48657304
4.081222384	0.486872712
4.116607984	0.487172383
4.151993584	0.487469161
4.187379184	0.487765938
4.222764784	0.488059825
4.258150384	0.488353711
4.293535984	0.488644698
4.328921584	0.488935685
4.364307184	0.489223781
4.399692784	0.489511877
4.435078384	0.489797068
4.470463984	0.490082258
4.505849585	0.490364555
4.541235185	0.490646851
4.576620785	0.490926248
4.612006385	0.491205645
4.647391985	0.491482139
4.682777585	0.491758633
4.718163185	0.492032215
4.753548785	0.492305797
4.788934385	0.492576477
4.824319985	0.492847157
4.859705585	0.49311493
4.895091185	0.493382704
4.930476785	0.493647572
4.965862385	0.493912441
5.001247985	0.494174406
5.036633585	0.494436371
5.072019185	0.494695419
5.107404785	0.494954467
5.142790385	0.495210606
5.178175985	0.495466745
5.213561585	0.495719975
5.248947185	0.495973206
5.284332785	0.496223518
5.319718386	0.496473831
5.355103986	0.496721241
5.390489586	0.496968651
5.425875186	0.497213131
5.461260786	0.497457612
5.496646386	0.497699195
5.532031986	0.497940779
5.567417586	0.498179436
5.602803186	0.498418093
5.638188786	0.498653838
5.673574386	0.498889583
5.708959986	0.499122408
5.744345586	0.499355233
5.779731186	0.499585152
5.815116786	0.499815071
5.850502386	0.50004206
5.885887986	0.500269049
5.921273586	0.500493127
5.956659186	0.500717205
5.992044786	0.500938368
6.027430386	0.501159531
6.062815986	0.501377767
6.098201586	0.501596004
6.133587186	0.501811326
6.168972787	0.502026647
6.204358387	0.502239051
6.239743987	0.502451456
6.275129587	0.50266093
6.310515187	0.502870405
6.345900787	0.503076974
6.381286387	0.503283542
6.416671987	0.503487179
6.452057587	0.503690815
6.487443187	0.503891531
6.522828787	0.504092246
6.558214387	0.504290044
6.593599987	0.504487842
6.628985587	0.504682723
6.664371187	0.504877603
6.699756787	0.505069557
6.735142387	0.505261511
6.770527987	0.505450538
6.805913587	0.505639565
6.841299187	0.50582568
6.876684787	0.506011796
6.912070387	0.506194985
6.947455987	0.506378174
6.982841587	0.506558442
7.018227188	0.50673871
7.053612788	0.506916052
7.088998388	0.507093394
7.124383988	0.507267821
7.159769588	0.507442248
7.195155188	0.507613748
7.230540788	0.507785249
7.265926388	0.507953823
7.301311988	0.508122396
7.336697588	0.508288047
7.372083188	0.508453697
7.407468788	0.508616444
7.442854388	0.508779192
7.478239988	0.508939004
7.513625588	0.509098816
7.549011188	0.509255692
7.584396788	0.509412569
7.619782388	0.50956654
7.655167988	0.50972051
7.690553588	0.509871548
7.725939188	0.510022587
7.761324788	0.510170719
7.796710388	0.510318851
7.832095989	0.510464036
7.867481589	0.510609221
7.902867189	0.510751504
7.938252789	0.510893786
7.973638389	0.511033136
8.009023989	0.511172485
8.044409589	0.511308908
8.079795189	0.511445332
8.115180789	0.511578834
8.150566389	0.511712337
8.185951989	0.511842924
8.221337589	0.511973512
8.256723189	0.512101179
8.292108789	0.512228847
8.327494389	0.512353587
8.362879989	0.512478328
8.398265589	0.512600148
8.433651189	0.512721968
8.469036789	0.512840855
8.504422389	0.512959743
8.539807989	0.513075709
8.575193589	0.513191676
8.610579189	0.513304734
8.645964789	0.513417792
8.68135039	0.513527924
8.71673599	0.513638055
8.75212159	0.513745254
8.78750719	0.513852453
8.82289279	0.513956743
8.85827839	0.514061034
8.89366399	0.514162391
8.92904959	0.514263749
8.96443519	0.514362198
8.99982079	0.514460647
9.03520639	0.514556158
9.07059199	0.514651668
9.10597759	0.51474427
9.14136319	0.514836872
9.17674879	0.514926547
9.21213439	0.515016222
9.24751999	0.515102977
9.28290559	0.515189731
9.31829119	0.515273565
9.35367679	0.515357399
9.38906239	0.515438306
9.42444799	0.515519214
9.45983359	0.515597212
9.495219191	0.515675211
9.530604791	0.515750277
9.565990391	0.515825343
9.601375991	0.515897489
9.636761591	0.515969634
9.672147191	0.516038859
9.707532791	0.516108084
9.742918391	0.516174394
9.778303991	0.516240704
9.813689591	0.516304082
9.849075191	0.516367459
9.884460791	0.516427922
9.919846391	0.516488385
9.955231991	0.516545928
9.990617591	0.51660347
10.02600319	0.516658098
10.06138879	0.516712725
10.09677439	0.516764414
10.13215999	0.516816103
10.16754559	0.51686489
10.20293119	0.516913676
10.23831679	0.51695953
10.27370239	0.517005384
10.30908799	0.517048317
10.34447359	0.51709125
10.37985919	0.517131263
10.41524479	0.517171276
10.45063039	0.517208368
10.48601599	0.51724546
10.52140159	0.517279631
10.55678719	0.517313802
10.59217279	0.517345053
10.62755839	0.517376304
10.66294399	0.51740464
10.69832959	0.517432976
10.73371519	0.517458379
10.76910079	0.517483783
10.80448639	0.517506266
10.83987199	0.517528749
10.87525759	0.517548317
10.91064319	0.517567885
10.94602879	0.517584532
10.98141439	0.51760118
11.01679999	0.517614895
11.05218559	0.51762861
11.08757119	0.517639416
11.12295679	0.517650223
11.15834239	0.517658097
11.19372799	0.51766597
11.22911359	0.517670935
11.26449919	0.5176759
11.29988479	0.517677933
11.33527039	0.517679965
11.37065599	0.517679083
11.40604159	0.517678201
11.44142719	0.517674387
11.47681279	0.517670572
11.51219839	0.517663842
11.54758399	0.517657113
11.58296959	0.517647463
11.61835519	0.517637813
11.65374079	0.517625237
11.68912639	0.51761266
11.72451199	0.517597163
11.75989759	0.517581666
11.79528319	0.517563248
11.83066879	0.51754483
11.86605439	0.517523485
11.90143999	0.517502141
11.93682559	0.517477882
11.97221119	0.517453623
12.00759679	0.517426437
12.04298239	0.517399251
12.07836799	0.517369145
12.11375359	0.517339039
12.14913919	0.517306006
12.18452479	0.517272973
12.21991039	0.517237014
12.25529599	0.517201054
12.29068159	0.517162186
12.32606719	0.517123318
12.36145279	0.517081517
12.39683839	0.517039716
12.43222399	0.516994989
12.46760959	0.516950262
12.50299519	0.516902614
12.53838079	0.516854966
12.57376639	0.516804391
12.60915199	0.516753817
12.64453759	0.516700327
12.67992319	0.516646838
12.71530879	0.516590428
12.75069439	0.516534019
12.78607999	0.51647467
12.82146559	0.516415322
12.85685119	0.516353065
12.89223679	0.516290808
12.92762239	0.516225612
12.96300799	0.516160417
12.99839359	0.516092318
13.03377919	0.51602422
13.06916479	0.515953183
13.10455039	0.515882146
13.13993599	0.515808189
13.17532159	0.515734231
13.21070719	0.515657353
13.24609279	0.515580475
13.2814784	0.515500665
13.316864	0.515420854
13.3522496	0.515338135
13.3876352	0.515255415
13.4230208	0.515169758
13.4584064	0.5150841
13.493792	0.514995533
13.5291776	0.514906967
13.5645632	0.514815468
13.5999488	0.514723969
13.6353344	0.514629537
13.67072	0.514535105
13.7061056	0.514437765
13.7414912	0.514340425
13.7768768	0.514240164
13.8122624	0.514139903
13.847648	0.514036709
13.8830336	0.513933516
13.9184192	0.513827401
13.9538048	0.513721287
13.9891904	0.513612247
14.024576	0.513503206
14.0599616	0.513391259
14.0953472	0.513279313
14.1307328	0.513164425
14.1661184	0.513049537
14.201504	0.512931731
14.2368896	0.512813926
14.2722752	0.512693202
14.3076608	0.512572479
14.3430464	0.512448835
14.378432	0.512325191
14.4138176	0.512198624
14.4492032	0.512072057
14.4845888	0.511942562
14.5199744	0.511813068
14.55536	0.511680669
14.5907456	0.511548269
14.6261312	0.51141293
14.6615168	0.511277592
14.6969024	0.511139345
14.732288	0.511001098
14.7676736	0.510859925
14.8030592	0.510718751
14.8384448	0.510574663
14.8738304	0.510430574
14.909216	0.510283569
14.9446016	0.510136563
14.9799872	0.509986642
15.0153728	0.509836721
15.0507584	0.509683871
15.086144	0.509531021
15.1215296	0.509375268
15.1569152	0.509219515
15.1923008	0.509060839
15.2276864	0.508902162
15.263072	0.508740577
15.2984576	0.508578992
15.3338432	0.50841448
15.3692288	0.508249968
15.4046144	0.508082551
15.44	0.507915133
15.4753856	0.507744804
15.5107712	0.507574475
15.5461568	0.507401222
15.5815424	0.507227969
15.616928	0.50705182
15.6523136	0.50687567
15.6876992	0.506696606
15.7230848	0.506517541
15.7584704	0.506335562
15.793856	0.506153584
15.8292416	0.505968696
15.8646272	0.505783808
15.9000128	0.505596021
15.9353984	0.505408233
15.970784	0.505217528
16.0061696	0.505026823
16.0415552	0.504833227
16.0769408	0.504639632
16.1123264	0.504443124
16.147712	0.504246616
16.1830976	0.504047215
16.2184832	0.503847814
16.2538688	0.503645498
16.2892544	0.503443182
16.32464	0.503237972
16.3600256	0.503032762
16.3954112	0.502824652
16.4307968	0.502616543
16.4661824	0.502405539
16.501568	0.502194536
16.5369536	0.501980639
16.5723392	0.501766741
16.6077248	0.501549947
16.6431104	0.501333153
16.678496	0.501113471
16.7138816	0.50089379
16.7492672	0.50067122
16.7846528	0.50044865
16.8200384	0.500223187
16.855424	0.499997723
16.8908096	0.499769378
16.9261952	0.499541032
16.9615808	0.499309799
16.9969664	0.499078566
17.032352	0.498844454
17.0677376	0.498610342
17.1031232	0.498373351
17.1385088	0.498136359
17.1738944	0.497896495
17.20928	0.497656631
17.2446656	0.497413892
17.2800512	0.497171152
17.3154368	0.496925539
17.3508224	0.496679926
17.386208	0.496431449
17.4215936	0.496182972
17.4569792	0.495931613
17.4923648	0.495680255
17.5277504	0.495426041
17.563136	0.495171827
17.5985216	0.494914746
17.6339072	0.494657665
17.6692928	0.494397733
17.7046784	0.4941378
17.740064	0.493875003
17.7754496	0.493612206
17.8108352	0.493346569
17.8462208	0.493080932
17.8816064	0.492812437
17.916992	0.492543942
17.9523776	0.492272609
17.9877632	0.492001277
18.0231488	0.49172709
18.0585344	0.491452903
18.09392	0.491175887
18.1293056	0.490898871
18.1646912	0.490619007
18.2000768	0.490339142
18.2354624	0.490056455
18.270848	0.489773768
18.3062336	0.489488247
18.3416192	0.489202726
18.3770048	0.488914388
18.4123904	0.488626051
18.447776	0.488334891
18.4831616	0.488043731
18.5185472	0.487749758
18.5539328	0.487455785
18.5893184	0.48715899
18.624704	0.486862195
18.6600896	0.486562604
18.6954752	0.486263013
18.7308608	0.485960603
18.7662464	0.485658193
18.801632	0.485353002
18.8370176	0.485047811
18.8724032	0.484739816
18.9077888	0.484431821
18.9431744	0.48412104
18.97856	0.483810258
19.0139456	0.483496693
19.0493312	0.483183128
19.0847168	0.482866785
19.1201024	0.482550442
19.155488	0.482231316
19.1908736	0.48191219
19.2262592	0.481590313
19.2616448	0.481268436
19.2970304	0.480943778
19.332416	0.480619121
19.3678016	0.480291721
19.4031872	0.479964322
19.4385728	0.479634154
19.4739584	0.479303986
19.509344	0.478971085
19.5447296	0.478638184
19.5801152	0.478302538
19.6155008	0.477966893
19.6508864	0.47762852
19.686272	0.477290148
19.7216576	0.476949039
19.7570432	0.476607931
19.7924288	0.476264104
19.8278144	0.475920278
19.8632	0.475573736
19.8985856	0.475227195
19.9339712	0.474877954
19.9693568	0.474528712
20.0047424	0.474176762
20.040128	0.473824811
20.0755136	0.473470169
20.1108992	0.473115528
20.1462848	0.472758198
20.1816704	0.472400868
20.217056	0.472040865
20.2524416	0.471680862
20.2878272	0.471318173
20.3232128	0.470955485
20.3585984	0.470590147
20.393984	0.47022481
20.4293696	0.469856802
20.4647552	0.469488794
20.5001408	0.469118154
20.5355264	0.468747514
20.570912	0.46837422
20.6062976	0.468000925
20.6416832	0.467625013
20.6770688	0.467249101
20.7124544	0.466870549
20.74784	0.466491997
20.7832256	0.466110849
20.8186112	0.465729702
20.8539968	0.465345928
20.8893824	0.464962155
20.924768	0.464575803
20.9601536	0.464189452
20.9955392	0.463800499
21.0309248	0.463411546
21.0663104	0.463020015
21.101696	0.462628484
21.1370816	0.462234396
21.1724672	0.461840308
21.2078528	0.461443645
21.2432384	0.461046982
21.278624	0.460647786
21.3140096	0.46024859
21.3493952	0.459846839
21.3847808	0.459445089
21.4201664	0.459040815
21.455552	0.45863654
21.4909376	0.458229741
21.5263232	0.457822943
21.5617088	0.457413641
21.5970944	0.457004339
21.63248001	0.456592536
21.66786561	0.456180733
21.70325121	0.455766445
21.73863681	0.455352157
21.77402241	0.454935381
21.80940801	0.454518604
21.84479361	0.454099384
21.88017921	0.453680164
21.91556481	0.453258476
21.95095041	0.452836788
21.98633601	0.452412665
22.02172161	0.451988542
22.05710721	0.451561978
22.09249281	0.451135415
22.12787841	0.450706446
22.16326401	0.450277478
22.19864961	0.449846092
22.23403521	0.449414706
22.26942081	0.448980939
22.30480641	0.448547173
22.34019201	0.448111001
22.37557761	0.447674829
22.41096321	0.447236314
22.44634881	0.4467978
22.48173441	0.446356919
22.51712001	0.445916039
22.55250561	0.445472816
22.58789121	0.445029593
22.62327681	0.44458403
22.65866241	0.444138467
22.69404801	0.44369061
22.72943361	0.443242753
22.76481921	0.442792577
22.80020481	0.442342401
22.83559041	0.441889945
22.87097601	0.441437489
22.90636161	0.44098275
22.94174721	0.440528011
22.97713281	0.440071025
23.01251841	0.43961404
23.04790401	0.439154795
23.08328961	0.43869555
23.11867521	0.438234088
23.15406081	0.437772626
23.18944641	0.437308928
23.22483201	0.436845231
23.26021761	0.436379355
23.29560321	0.435913479
23.33098881	0.435445401
23.36637441	0.434977323
23.40176001	0.434507081
23.43714561	0.434036839
23.47253121	0.433564433
23.50791681	0.433092028
23.54330241	0.432617497
23.57868801	0.432142967
23.61407361	0.431666303
23.64945921	0.431189638
23.68484481	0.430710879
23.72023041	0.43023212
23.75561601	0.42975125
23.79100161	0.429270381
23.82638721	0.428787461
23.86177281	0.428304541
23.89715841	0.427819538
23.93254401	0.427334535
23.96792961	0.426847512
24.00331521	0.426360488
24.03870081	0.425871426
24.07408641	0.425382364
24.10947201	0.424891311
24.14485761	0.424400258
24.18024321	0.423907205
24.21562881	0.423414153
24.25101441	0.422919139
24.28640001	0.422424126
24.32178561	0.421927142
24.35717121	0.421430159
24.39255681	0.420931259
24.42794241	0.420432359
24.46332801	0.419931528
24.49871361	0.419430697
24.53409921	0.418927979
24.56948481	0.418425262
24.60487041	0.417920655
24.64025601	0.417416048
24.67564161	0.416909587
24.71102721	0.416403127
24.74641281	0.415894815
24.78179841	0.415386504
24.81718401	0.414876378
24.85256961	0.414366251
24.88795521	0.413854307
24.92334081	0.413342363
24.95872641	0.412828651
24.99411201	0.412314939
25.02949761	0.41179947
25.06488321	0.411284
25.10026881	0.410766762
25.13565441	0.410249525
25.17104001	0.40973058
25.20642561	0.409211636
25.24181121	0.408690974
25.27719681	0.408170313
25.31258241	0.407647982
25.34796801	0.407125652
25.38335361	0.406601635
25.41873921	0.406077617
25.45412481	0.405551979
25.48951041	0.40502634
25.52489601	0.404499063
25.56028161	0.403971785
25.59566721	0.403442916
25.63105281	0.402914047
25.66643841	0.402383584
25.70182401	0.40185312
25.73720961	0.401321122
25.77259521	0.400789124
25.80798081	0.40025557
25.84336641	0.399722016
25.87875201	0.39918696
25.91413761	0.398651904
25.94952321	0.398115334
25.98490881	0.397578764
26.02029441	0.397040737
26.05568001	0.396502709
26.09106561	0.395963222
26.12645121	0.395423734
26.16183681	0.394882831
26.19722241	0.394341928
26.23260801	0.3937996
26.26799361	0.393257272
26.30337921	0.392713585
26.33876481	0.392169899
26.37415041	0.391624832
26.40953601	0.391079766
26.44492161	0.390533373
26.48030721	0.38998698
26.51569281	0.389439261
26.55107841	0.388891542
26.58646401	0.388342547
26.62184961	0.387793553
26.65723521	0.387243262
26.69262081	0.386692971
26.72800641	0.386141461
26.76339201	0.385589951
26.79877761	0.385037205
26.83416321	0.384484458
26.86954881	0.383930519
26.90493441	0.38337658
26.94032001	0.382821453
26.97570561	0.382266325
27.01109121	0.381710063
27.04647681	0.381153801
27.08186241	0.380596392
27.11724801	0.380038983
27.15263361	0.379480489
27.18801921	0.378921995
27.22340481	0.378362402
27.25879041	0.37780281
27.29417601	0.377242178
27.32956161	0.376681545
27.36494721	0.376119862
27.40033281	0.37555818
27.43571841	0.374995506
27.47110401	0.374432832
27.50648961	0.373869163
27.54187521	0.373305494
27.57726081	0.37274088
27.61264641	0.372176266
27.64803201	0.371610697
27.68341761	0.371045128
27.71880321	0.370478663
27.75418881	0.369912198
27.78957441	0.369344839
27.82496001	0.368777481
27.86034561	0.36820927
27.89573121	0.367641059
27.93111681	0.367071998
27.96650241	0.366502938
28.00188801	0.365933082
28.03727361	0.365363225
28.07265921	0.36479257
28.10804481	0.364221916
28.14343041	0.363650513
28.17881601	0.36307911
28.21420161	0.362506948
28.24958721	0.361934787
28.28497281	0.361361939
28.32035841	0.36078909
28.35574401	0.360215536
28.39112961	0.359641981
28.42651521	0.359067781
28.46190081	0.358493581
28.49728641	0.357918724
28.53267201	0.357343867
28.56805761	0.35676842
28.60344321	0.356192973
28.63882881	0.355616923
28.67421441	0.355040872
28.70960001	0.354464275
28.74498561	0.353887677
28.78037121	0.353310533
28.81575681	0.352733389
28.85114241	0.352155744
28.88652801	0.351578099
28.92191361	0.350999974
28.95729921	0.350421849
28.99268481	0.349843243
29.02807041	0.349264637
29.06345601	0.348685618
29.09884161	0.348106599
29.13422721	0.347527145
29.16961281	0.346947691
29.20499841	0.346367878
29.24038401	0.345788065
29.27576961	0.345207874
29.31115521	0.344627684
29.34654081	0.344047171
29.38192641	0.343466657
29.41731201	0.342885825
29.45269761	0.342304993
29.48808321	0.341723889
29.52346881	0.341142786
29.55885441	0.340561412
29.59424001	0.339980039
29.62962561	0.339398445
29.66501121	0.338816851
29.70039681	0.338235034
29.73578241	0.337653217
29.77116801	0.337071227
29.80655361	0.336489236
29.84193921	0.335907079
29.87732481	0.335324922
29.91271041	0.334742641
29.94809601	0.334160361
29.98348162	0.333577962
30.01886722	0.332995564
30.05425282	0.332413092
30.08963842	0.331830621
30.12502402	0.331248078
30.16040962	0.330665535
30.19579522	0.33047135
30.23118082	0.330277166
30.26656642	0.330277166
30.30195202	0.330277166
30.33733762	0.330277166
30.37272322	0.330277166
30.40810882	0.330277166
30.44349442	0.330277166
30.47888002	0.330277166
30.51426562	0.330277166
30.54965122	0.330277166
30.58503682	0.330277166
30.62042242	0.330277166
30.65580802	0.330277166
30.69119362	0.330277166
30.72657922	0.330277166
30.76196482	0.330277166
30.79735042	0.330277166
30.83273602	0.330277166
30.86812162	0.330277166
30.90350722	0.330277166
30.93889282	0.330277166
30.97427842	0.330277166
31.00966402	0.330277166
31.04504962	0.330277166
31.08043522	0.330277166
31.11582082	0.330277166
31.15120642	0.330277166
31.18659202	0.330277166
31.22197762	0.330277166
31.25736322	0.330277166
31.29274882	0.330277166
31.32813442	0.330277166
31.36352002	0.330277166
31.39890562	0.330277166
31.43429122	0.330277166
31.46967682	0.330277166
31.50506242	0.330277166
31.54044802	0.330277166
31.57583362	0.330277166
31.61121922	0.330277166
31.64660482	0.330277166
31.68199042	0.330277166
31.71737602	0.330277166
31.75276162	0.330277166
31.78814722	0.330277166
31.82353282	0.330277166
31.85891842	0.330277166
31.89430402	0.330277166
31.92968962	0.330277166
31.96507522	0.330277166
32.00046082	0.330277166
32.03584642	0.330277166
32.07123202	0.330277166
32.10661762	0.330277166
32.14200322	0.330277166
32.17738882	0.330277166
32.21277442	0.330277166
32.24816002	0.330277166
32.28354562	0.330277166
32.31893122	0.330277166
32.35431682	0.330277166
32.38970242	0.330277166
32.42508802	0.330277166
32.46047362	0.330277166
32.49585922	0.330277166
32.53124482	0.330277166
32.56663042	0.330277166
32.60201602	0.330277166
32.63740162	0.330277166
32.67278722	0.330277166
32.70817282	0.330277166
32.74355842	0.330277166
32.77894402	0.330277166
32.81432962	0.330277166
32.84971522	0.330277166
32.88510082	0.330277166
32.92048642	0.330277166
32.95587202	0.330277166
32.99125762	0.330277166
33.02664322	0.330277166
33.06202882	0.330277166
33.09741442	0.330277166
33.13280002	0.330277166
