# Supplementary material for: Global Habitat Suitability and Ecological Niche Separation in the Phylum Placozoa
Source: PLoS One. 2015 Nov 18;10(11):e0140162. doi: 10.1371/journal.pone.0140162 (PMC4651326; doi:10.1371/journal.pone.0140162)
Supplement: S1 Data — (ZIP) [file pone.0140162.s001.zip › Figure 4 Raw Data/Range-Clade-I.txt]

Range.I	R.I.Prob
-2.341299924	0.211929316
-2.307960325	0.211929316
-2.274620726	0.211929316
-2.241281127	0.211929316
-2.207941528	0.211929316
-2.174601928	0.211929316
-2.141262329	0.211929316
-2.10792273	0.211929316
-2.074583131	0.211929316
-2.041243532	0.211929316
-2.007903933	0.211929316
-1.974564333	0.211929316
-1.941224734	0.211929316
-1.907885135	0.211929316
-1.874545536	0.211929316
-1.841205937	0.211929316
-1.807866338	0.211929316
-1.774526738	0.211929316
-1.741187139	0.211929316
-1.70784754	0.211929316
-1.674507941	0.211929316
-1.641168342	0.211929316
-1.607828743	0.211929316
-1.574489143	0.211929316
-1.541149544	0.211929316
-1.507809945	0.211929316
-1.474470346	0.211929316
-1.441130747	0.211929316
-1.407791148	0.211929316
-1.374451548	0.211929316
-1.341111949	0.211929316
-1.30777235	0.211929316
-1.274432751	0.211929316
-1.241093152	0.211929316
-1.207753553	0.211929316
-1.174413953	0.211929316
-1.141074354	0.211929316
-1.107734755	0.211929316
-1.074395156	0.211929316
-1.041055557	0.211929316
-1.007715958	0.211929316
-0.974376358	0.211929316
-0.941036759	0.211929316
-0.90769716	0.211929316
-0.874357561	0.211929316
-0.841017962	0.211929316
-0.807678363	0.211929316
-0.774338763	0.211929316
-0.740999164	0.211929316
-0.707659565	0.211929316
-0.674319966	0.211929316
-0.640980367	0.211929316
-0.607640768	0.211929316
-0.574301168	0.211929316
-0.540961569	0.211929316
-0.50762197	0.211929316
-0.474282371	0.211929316
-0.440942772	0.211929316
-0.407603172	0.211929316
-0.374263573	0.211929316
-0.340923974	0.211929316
-0.307584375	0.211929316
-0.274244776	0.211929316
-0.240905177	0.211929316
-0.207565577	0.211929316
-0.174225978	0.211929316
-0.140886379	0.211929316
-0.10754678	0.211929316
-0.074207181	0.211929316
-0.040867582	0.211929316
-0.007527982	0.211929316
0.025811617	0.211929316
0.059151216	0.211929316
0.092490815	0.211929316
0.125830414	0.211929316
0.159170013	0.211929316
0.192509613	0.211929316
0.225849212	0.211929316
0.259188811	0.211929316
0.29252841	0.211929316
0.325868009	0.211929316
0.359207608	0.211929316
0.392547208	0.211929316
0.425886807	0.2123151
0.459226406	0.212700885
0.492566005	0.213863967
0.525905604	0.215027048
0.559245203	0.216198635
0.592584803	0.217370221
0.625924402	0.218550223
0.659264001	0.219730224
0.6926036	0.220918532
0.725943199	0.22210684
0.759282798	0.223303365
0.792622398	0.224499891
0.825961997	0.225704533
0.859301596	0.226909175
0.892641195	0.22812184
0.925980794	0.229334504
0.959320393	0.230555088
0.992659993	0.231775673
1.025999592	0.233004077
1.059339191	0.234232481
1.09267879	0.235468611
1.126018389	0.236704742
1.159357988	0.237948505
1.192697588	0.239192268
1.226037187	0.240443561
1.259376786	0.241694853
1.292716385	0.242953586
1.326055984	0.244212319
1.359395583	0.245478387
1.392735183	0.246744454
1.426074782	0.248017774
1.459414381	0.249291093
1.49275398	0.250571572
1.526093579	0.251852051
1.559433178	0.253139592
1.592772778	0.254427132
1.626112377	0.25572165
1.659451976	0.257016167
1.692791575	0.258317571
1.726131174	0.259618976
1.759470773	0.260927177
1.792810373	0.262235378
1.826149972	0.263550291
1.859489571	0.264865203
1.89282917	0.266186745
1.926168769	0.267508287
1.959508368	0.268836371
1.992847968	0.270164455
2.026187567	0.271498997
2.059527166	0.27283354
2.092866765	0.274174466
2.126206364	0.275515392
2.159545963	0.276862612
2.192885563	0.278209831
2.226225162	0.279563275
2.259564761	0.280916718
2.29290436	0.282276287
2.326243959	0.283635856
2.359583558	0.285001494
2.392923158	0.286367132
2.426262757	0.28773875
2.459602356	0.289110368
2.492941955	0.29048788
2.526281554	0.291865392
2.559621153	0.293248723
2.592960753	0.294632055
2.626300352	0.29602112
2.659639951	0.297410186
2.69297955	0.298804916
2.726319149	0.300199646
2.759658748	0.301599945
2.792998348	0.303000244
2.826337947	0.304406031
2.859677546	0.305811818
2.893017145	0.307222998
2.926356744	0.308634178
2.959696344	0.310050675
2.993035943	0.311467171
3.026375542	0.312888872
3.059715141	0.314310572
3.09305474	0.3157374
3.126394339	0.317164229
3.159733939	0.318596061
3.193073538	0.320027894
3.226413137	0.321464641
3.259752736	0.322901388
3.293092335	0.324342928
3.326431934	0.325784469
3.359771534	0.327230687
3.393111133	0.328676905
3.426450732	0.330127671
3.459790331	0.331578436
3.49312993	0.333033636
3.526469529	0.334488836
3.559809129	0.335948322
3.593148728	0.337407808
3.626488327	0.338871434
3.659827926	0.340335059
3.693167525	0.341802669
3.726507124	0.343270278
3.759846724	0.34474171
3.793186323	0.346213141
3.826525922	0.347688227
3.859865521	0.349163313
3.89320512	0.350641869
3.926544719	0.352120425
3.959884319	0.353602265
3.993223918	0.355084105
4.026563517	0.356569016
4.059903116	0.358053927
4.093242715	0.359541707
4.126582314	0.361029486
4.159921914	0.362519911
4.193261513	0.364010336
4.226601112	0.365503155
4.259940711	0.366995975
4.29328031	0.368490969
4.326619909	0.369985962
4.359959509	0.371482845
4.393299108	0.372979727
4.426638707	0.374478233
4.459978306	0.375976738
4.493317905	0.377476607
4.526657504	0.378976476
4.559997104	0.380477388
4.593336703	0.3819783
4.626676302	0.38347996
4.660015901	0.38498162
4.6933555	0.386483707
4.726695099	0.387985793
4.760034699	0.389487959
4.793374298	0.390990126
4.826713897	0.392492066
4.860053496	0.393994007
4.893393095	0.395495336
4.926732694	0.396996665
4.960072294	0.398497036
4.993411893	0.399997407
5.026751492	0.401496425
5.060091091	0.402995443
5.09343069	0.404492748
5.126770289	0.405990052
5.160109889	0.407485227
5.193449488	0.408980402
5.226789087	0.41047304
5.260128686	0.411965677
5.293468285	0.413455394
5.326807884	0.414945111
5.360147484	0.416431439
5.393487083	0.417917767
5.426826682	0.419400327
5.460166281	0.420882887
5.49350588	0.422361197
5.526845479	0.423839507
5.560185079	0.425313151
5.593524678	0.426786795
5.626864277	0.428255334
5.660203876	0.429723874
5.693543475	0.431186827
5.726883074	0.432649779
5.760222674	0.434106725
5.793562273	0.435563672
5.826901872	0.437014124
5.860241471	0.438464576
5.89358107	0.43990809
5.926920669	0.441351604
5.960260269	0.442787713
5.993599868	0.444223821
6.026939467	0.445652071
6.060279066	0.44708032
6.093618665	0.448500249
6.126958264	0.449920177
6.160297864	0.451331323
6.193637463	0.452742469
6.226977062	0.454144382
6.260316661	0.455546296
6.29365626	0.456938517
6.32699586	0.458330739
6.360335459	0.459712827
6.393675058	0.461094916
6.427014657	0.462466434
6.460354256	0.463837951
6.493693855	0.465198442
6.527033455	0.466558933
6.560373054	0.467907992
6.593712653	0.469257051
6.627052252	0.470594236
6.660391851	0.471931422
6.69373145	0.473256332
6.72707105	0.474581242
6.760410649	0.475893453
6.793750248	0.477205664
6.827089847	0.478504792
6.860429446	0.47980392
6.893769045	0.48108958
6.927108645	0.48237524
6.960448244	0.483647043
6.993787843	0.484918845
7.027127442	0.486176437
7.060467041	0.48743403
7.09380664	0.488677052
7.12714624	0.489920074
7.160485839	0.491148168
7.193825438	0.492376262
7.227165037	0.493589127
7.260504636	0.494801992
7.293844235	0.495999277
7.327183835	0.497196561
7.360523434	0.498377985
7.393863033	0.499559408
7.427202632	0.500724652
7.460542231	0.501889896
7.49388183	0.503038689
7.52722143	0.504187483
7.560561029	0.505319557
7.593900628	0.506451631
7.627240227	0.507566729
7.660579826	0.508681828
7.693919425	0.50977971
7.727259025	0.510877591
7.760598624	0.511958021
7.793938223	0.51303845
7.827277822	0.514101213
7.860617421	0.515163976
7.89395702	0.516208851
7.92729662	0.517253727
7.960636219	0.518280533
7.993975818	0.519307339
8.027315417	0.520315903
8.060655016	0.521324468
8.093994615	0.522314626
8.127334215	0.523304784
8.160673814	0.524276349
8.194013413	0.525247914
8.227353012	0.526200756
8.260692611	0.527153599
8.29403221	0.528087589
8.32737181	0.529021579
8.360711409	0.529936585
8.394051008	0.530851591
8.427390607	0.531747526
8.460730206	0.532643461
8.494069805	0.53352018
8.527409405	0.534396899
8.560749004	0.535254341
8.594088603	0.536111784
8.627428202	0.536949855
8.660767801	0.537787926
8.6941074	0.538606548
8.727447	0.53942517
8.760786599	0.540224296
8.794126198	0.541023421
8.827465797	0.541802984
8.860805396	0.542582548
8.894144995	0.543342489
8.927484595	0.54410243
8.960824194	0.544842732
8.994163793	0.545583034
9.027503392	0.546303654
9.060842991	0.547024274
9.09418259	0.547725183
9.12752219	0.548426092
9.160861789	0.549107271
9.194201388	0.549788451
9.227540987	0.550449878
9.260880586	0.551111305
9.294220185	0.551752996
9.327559785	0.552394688
9.360899384	0.553016633
9.394238983	0.553638577
9.427578582	0.554240757
9.460918181	0.554842937
9.49425778	0.555425394
9.52759738	0.55600785
9.560936979	0.556570572
9.594276578	0.557133293
9.627616177	0.557676303
9.660955776	0.558219314
9.694295376	0.55874263
9.727634975	0.559265947
9.760974574	0.559769595
9.794314173	0.560273242
9.827653772	0.560757256
9.860993371	0.561241269
9.894332971	0.561705667
9.92767257	0.562170064
9.961012169	0.562614858
9.994351768	0.563059652
10.02769137	0.563484919
10.06103097	0.563910186
10.09437057	0.564315927
10.12771016	0.564721668
10.16104976	0.565107924
10.19438936	0.56549418
10.22772896	0.565860993
10.26106856	0.566227806
10.29440816	0.566575217
10.32774776	0.566922629
10.36108736	0.567250681
10.39442696	0.567578733
10.42776656	0.567887443
10.46110616	0.568196154
10.49444576	0.56848557
10.52778535	0.568774986
10.56112495	0.569045168
10.59446455	0.56931535
10.62780415	0.569566321
10.66114375	0.569817293
10.69448335	0.570049089
10.72782295	0.570280886
10.76116255	0.570493555
10.79450215	0.570706224
10.82784175	0.570899802
10.86118135	0.57109338
10.89452095	0.571267885
10.92786054	0.571442389
10.96120014	0.571597892
10.99453974	0.571753395
11.02787934	0.571889889
11.06121894	0.572026384
11.09455854	0.572143936
11.12789814	0.572261488
11.16123774	0.57236011
11.19457734	0.572458732
11.22791694	0.572538465
11.26125654	0.572618198
11.29459614	0.572679067
11.32793573	0.572739935
11.36127533	0.572781968
11.39461493	0.572824001
11.42795453	0.572847217
11.46129413	0.572870433
11.49463373	0.57287485
11.52797333	0.572879267
11.56131293	0.572864926
11.59465253	0.572850585
11.62799213	0.572817487
11.66133173	0.572784388
11.69467133	0.572732562
11.72801092	0.572680736
11.76135052	0.572610176
11.79469012	0.572539616
11.82802972	0.572450361
11.86136932	0.572361106
11.89470892	0.572253138
11.92804852	0.57214517
11.96138812	0.572018516
11.99472772	0.571891862
12.02806732	0.571746522
12.06140692	0.571601182
12.09474652	0.571437162
12.12808611	0.571273142
12.16142571	0.571090427
12.19476531	0.570907712
12.22810491	0.570706317
12.26144451	0.570504922
12.29478411	0.570284837
12.32812371	0.570064753
12.36146331	0.569825965
12.39480291	0.569587177
12.42814251	0.569329685
12.46148211	0.569072193
12.49482171	0.568795985
12.5281613	0.568519777
12.5615009	0.568224826
12.5948405	0.567929876
12.6281801	0.567616174
12.6615197	0.567302471
12.6948593	0.566970012
12.7281989	0.566637552
12.7615385	0.566286305
12.7948781	0.565935057
12.8282177	0.565564987
12.8615573	0.565194917
12.8948969	0.564806014
12.92823649	0.564417112
12.96157609	0.564009336
12.99491569	0.563601559
13.02825529	0.563174909
13.06159489	0.562748259
13.09493449	0.562302676
13.12827409	0.561857092
13.16161369	0.561392558
13.19495329	0.560928023
13.22829289	0.560444483
13.26163249	0.559960943
13.29497209	0.559458393
13.32831168	0.558955842
13.36165128	0.558434236
13.39499088	0.55791263
13.42833048	0.557371911
13.46167008	0.556831193
13.49500968	0.55627135
13.52834928	0.555711508
13.56168888	0.555132464
13.59502848	0.554553419
13.62836808	0.553955165
13.66170768	0.55335691
13.69504728	0.5527394
13.72838687	0.55212189
13.76172647	0.551485068
13.79506607	0.550848246
13.82840567	0.550192082
13.86174527	0.549535918
13.89508487	0.54886035
13.92842447	0.548184782
13.96176407	0.547489795
13.99510367	0.546794808
14.02844327	0.546080339
14.06178287	0.54536587
14.09512247	0.544631889
14.12846206	0.543897909
14.16180166	0.543144372
14.19514126	0.542390835
14.22848086	0.54161768
14.26182046	0.540844524
14.29516006	0.540051743
14.32849966	0.539258963
14.36183926	0.538446516
14.39517886	0.537634069
14.42851846	0.536801904
14.46185806	0.53596974
14.49519766	0.535117841
14.52853725	0.534265941
14.56187685	0.533394238
14.59521645	0.532522535
14.62855605	0.531631044
14.66189565	0.530739552
14.69523525	0.529828236
14.72857485	0.528916919
14.76191445	0.527985743
14.79525405	0.527054566
14.82859365	0.526103514
14.86193325	0.525152463
14.89527285	0.524181527
14.92861244	0.523210591
14.96195204	0.52221975
14.99529164	0.521228909
15.02863124	0.520218173
15.06197084	0.519207436
15.09531044	0.518176797
15.12865004	0.517146158
15.16198964	0.516095594
15.19532924	0.515045029
15.22866884	0.513974583
15.26200844	0.512904137
15.29534804	0.511813825
15.32868763	0.510723513
15.36202723	0.509613344
15.39536683	0.508503175
15.42870643	0.50737319
15.46204603	0.506243205
15.49538563	0.505093408
15.52872523	0.50394361
15.56206483	0.502774099
15.59540443	0.501604587
15.62874403	0.500415388
15.66208363	0.499226189
15.69542323	0.498017368
15.72876282	0.496808547
15.76210242	0.49558017
15.79544202	0.494351792
15.82878162	0.493103924
15.86212122	0.491856056
15.89546082	0.490588823
15.92880042	0.489321589
15.96214002	0.488035086
15.99547962	0.486748582
16.02881922	0.485442904
16.06215882	0.484137225
16.09549842	0.482812503
16.12883801	0.481487781
16.16217761	0.480144158
16.19551721	0.478800535
16.22885681	0.477438149
16.26219641	0.476075763
16.29553601	0.474694735
16.32887561	0.473313707
16.36221521	0.471914291
16.39555481	0.470514876
16.42889441	0.469097221
16.46223401	0.467679566
16.49557361	0.466243869
16.52891321	0.464808172
16.5622528	0.463354641
16.5955924	0.46190111
16.628932	0.460429978
16.6622716	0.458958846
16.6956112	0.457470354
16.7289508	0.455981863
16.7622904	0.454476261
16.79563	0.45297066
16.8289696	0.451448229
16.8623092	0.449925798
16.8956488	0.448386821
16.9289884	0.446847844
16.96232799	0.445292574
16.99566759	0.443737304
17.02900719	0.44216615
17.06234679	0.440594995
17.09568639	0.439008236
17.12902599	0.437421477
17.16236559	0.435819465
17.19570519	0.434217453
17.22904479	0.432600552
17.26238439	0.430983651
17.29572399	0.429352233
17.32906359	0.427720815
17.36240318	0.426075277
17.39574278	0.424429739
17.42908238	0.422770482
17.46242198	0.421111226
17.49576158	0.419438675
17.52910118	0.417766124
17.56244078	0.416080666
17.59578038	0.414395207
17.62911998	0.412697384
17.66245958	0.41099956
17.69579918	0.409289792
17.72913878	0.407580024
17.76247837	0.405858776
17.79581797	0.404137528
17.82915757	0.402405307
17.86249717	0.400673085
17.89583677	0.39893038
17.92917637	0.397187674
17.96251597	0.395434996
17.99585557	0.393682319
18.02919517	0.391920197
18.06253477	0.390158075
18.09587437	0.388387045
18.12921397	0.386616015
18.16255356	0.384836608
18.19589316	0.383057201
18.22923276	0.381269926
18.26257236	0.379482651
18.29591196	0.377688172
18.32925156	0.375893694
18.36259116	0.374092522
18.39593076	0.37229135
18.42927036	0.37048406
18.46260996	0.36867677
18.49594956	0.366863939
18.52928916	0.365051109
18.56262875	0.363233322
18.59596835	0.361415535
18.62930795	0.359593371
18.66264755	0.357771206
18.69598715	0.355945265
18.72932675	0.354119325
18.76266635	0.352290186
18.79600595	0.350461048
18.82934555	0.348629308
18.86268515	0.346797568
18.89602475	0.344963761
18.92936435	0.343129954
18.96270394	0.341294768
18.99604354	0.339459583
19.02938314	0.337623563
19.06272274	0.335787544
19.09606234	0.333951265
19.12940194	0.332114986
19.16274154	0.330279022
19.19608114	0.328443059
19.22942074	0.326607987
19.26276034	0.324772915
19.29609994	0.322939299
19.32943954	0.321105683
19.36277913	0.319274081
19.39611873	0.31744248
19.42945833	0.315613449
19.46279793	0.313784418
19.49613753	0.311958437
19.52947713	0.310132456
19.56281673	0.30831017
19.59615633	0.306487885
19.62949593	0.304669759
19.66283553	0.302851632
19.69617513	0.301038174
19.72951473	0.299224716
19.76285432	0.297416432
19.79619392	0.295608148
19.82953352	0.293805523
19.86287312	0.292002898
19.89621272	0.290206403
19.92955232	0.288409907
19.96289192	0.286620004
19.99623152	0.284830102
20.02957112	0.283047241
20.06291072	0.28126438
20.09625032	0.279488991
20.12958992	0.277713603
20.16292951	0.275946055
20.19626911	0.274178508
20.22960871	0.272419314
20.26294831	0.27066012
20.29628791	0.268909612
20.32962751	0.267159104
20.36296711	0.265417662
20.39630671	0.26367622
20.42964631	0.261944199
20.46298591	0.260212179
20.49632551	0.258489936
20.52966511	0.256767693
20.5630047	0.25505555
20.5963443	0.253343408
20.6296839	0.251641685
20.6630235	0.249939962
20.6963631	0.248248966
20.7297027	0.24655797
20.7630423	0.24487798
20.7963819	0.243197989
20.8297215	0.241529233
20.8630611	0.239860477
20.8964007	0.238203314
20.9297403	0.236546151
20.96307989	0.234900782
20.99641949	0.233255412
21.02975909	0.231622061
21.06309869	0.229988711
21.09643829	0.2283676
21.12977789	0.226746489
21.16311749	0.225137836
21.19645709	0.223529184
21.22979669	0.221933167
21.26313629	0.22033715
21.29647589	0.218753958
21.32981549	0.217170766
21.36315508	0.215600573
21.39649468	0.214030379
21.42983428	0.212473299
21.46317388	0.210916218
21.49651348	0.209372487
21.52985308	0.207828756
21.56319268	0.206298464
21.59653228	0.204768173
21.62987188	0.203251451
21.66321148	0.20173473
21.69655108	0.2002317
21.72989068	0.198728671
21.76323027	0.19723944
21.79656987	0.195750208
21.82990947	0.194274875
21.86324907	0.192799541
21.89658867	0.1913382
21.92992827	0.189876859
21.96326787	0.188429585
21.99660747	0.186982312
22.02994707	0.185549197
22.06328667	0.184116083
22.09662627	0.18269714
22.12996587	0.181278198
22.16330546	0.179873575
22.19664506	0.178468952
22.22998466	0.177078664
22.26332426	0.175688376
22.29666386	0.174312472
22.33000346	0.172936569
22.36334306	0.171575084
22.39668266	0.170213598
22.43002226	0.168866578
22.46336186	0.167519558
22.49670146	0.166187023
22.53004106	0.164854487
22.56338065	0.163536468
22.59672025	0.162218449
22.63005985	0.160914962
22.66339945	0.159611474
22.69673905	0.158322535
22.73007865	0.157033596
22.76341825	0.155759181
22.79675785	0.154484765
22.83009745	0.153224949
22.86343705	0.151965133
22.89677665	0.150719875
22.93011625	0.149474617
22.96345584	0.148243926
22.99679544	0.147013235
23.03013504	0.14579709
23.06347464	0.144580945
23.09681424	0.143379344
23.13015384	0.142177743
23.16349344	0.140990665
23.19683304	0.139803587
23.23017264	0.138631012
23.26351224	0.137458437
23.29685184	0.136300347
23.33019144	0.135142256
23.36353103	0.133998585
23.39687063	0.132854915
23.43021023	0.131725703
23.46354983	0.130596492
23.49688943	0.129481671
23.53022903	0.12836685
23.56356863	0.127266383
23.59690823	0.126165915
23.63024783	0.125079759
23.66358743	0.123993603
23.69692703	0.122921716
23.73026663	0.121849828
23.76360622	0.120792166
23.79694582	0.119734504
23.83028542	0.118691012
23.86362502	0.117647519
23.89696462	0.116618145
23.93030422	0.115588771
23.96364382	0.114573459
23.99698342	0.113558147
24.03032302	0.11255681
24.06366262	0.111555474
24.09700222	0.110568105
24.13034182	0.109580737
24.16368141	0.108607244
24.19702101	0.107633752
24.23036061	0.106674063
24.26370021	0.105714375
24.29703981	0.104768424
24.33037941	0.103822473
24.36371901	0.102890183
24.39705861	0.101957893
24.43039821	0.101039187
24.46373781	0.100120481
24.49707741	0.099215281
24.53041701	0.098310081
24.5637566	0.097418302
24.5970962	0.096526522
24.6304358	0.095648082
24.6637754	0.094769642
24.697115	0.093904425
24.7304546	0.093039208
24.7637942	0.092187176
24.7971338	0.091335144
24.8304734	0.090496179
24.863813	0.089657215
24.8971526	0.088831222
24.9304922	0.088005229
24.96383179	0.087192109
24.99717139	0.08637899
25.03051099	0.085578645
25.06385059	0.084778299
25.09719019	0.083990626
25.13052979	0.083202952
25.16386939	0.082427845
25.19720899	0.081652739
25.23054859	0.080890092
25.26388819	0.080127445
25.29722779	0.079377128
25.33056739	0.078626811
25.36390698	0.077888757
25.39724658	0.077150702
25.43058618	0.076424774
25.46392578	0.075698846
25.49726538	0.074984933
25.53060498	0.074271019
25.56394458	0.073569003
25.59728418	0.072866987
25.63062378	0.072176747
25.66396338	0.071486507
25.69730298	0.070807925
25.73064258	0.070129343
25.76398217	0.0694623
25.79732177	0.068795257
25.83066137	0.068139627
25.86400097	0.067483998
25.89734057	0.066839657
25.93068017	0.066195316
25.96401977	0.065562121
25.99735937	0.064928927
26.03069897	0.064306788
26.06403857	0.06368465
26.09737817	0.06307342
26.13071777	0.06246219
26.16405736	0.06186174
26.19739696	0.061261291
26.23073656	0.060671492
26.26407616	0.060081694
26.29741576	0.059502413
26.33075536	0.058923132
26.36409496	0.05835424
26.39743456	0.057785348
26.43077416	0.057226711
26.46411376	0.056668074
26.49745336	0.056119558
26.53079296	0.055571042
26.56413255	0.055032516
26.59747215	0.054493989
26.63081175	0.053965303
26.66415135	0.053436617
26.69749095	0.052917667
26.73083055	0.052398717
26.76417015	0.051889353
26.79750975	0.051379988
26.83084935	0.050880074
26.86418895	0.050380161
26.89752855	0.049889565
26.93086815	0.049398969
26.96420774	0.048917554
26.99754734	0.048436139
27.03088694	0.047963771
27.06422654	0.047491404
27.09756614	0.047027948
27.13090574	0.046564493
27.16424534	0.046109816
27.19758494	0.045655138
27.23092454	0.045209092
27.26426414	0.044763047
27.29760374	0.044325523
27.33094334	0.043888
27.36428293	0.043458853
27.39762253	0.043029706
27.43096213	0.042608803
27.46430173	0.042187901
27.49764133	0.04177511
27.53098093	0.041362319
27.56432053	0.040957507
27.59766013	0.040552695
27.63099973	0.040155733
27.66433933	0.039758771
27.69767893	0.039369528
27.73101853	0.038980285
27.76435812	0.038598631
27.79769772	0.038216978
27.83103732	0.037842785
27.86437692	0.037468593
27.89771652	0.037101722
27.93105612	0.036734852
27.96439572	0.0363752
27.99773532	0.036015548
28.03107492	0.035662977
28.06441452	0.035310406
28.09775412	0.034964792
28.13109372	0.034619177
28.16443331	0.034280396
28.19777291	0.033941615
28.23111251	0.033830185
28.26445211	0.033718755
28.29779171	0.033718755
28.33113131	0.033718755
28.36447091	0.033718755
28.39781051	0.033718755
28.43115011	0.033718755
28.46448971	0.033718755
28.49782931	0.033718755
28.53116891	0.033718755
28.5645085	0.033718755
28.5978481	0.033718755
28.6311877	0.033718755
28.6645273	0.033718755
28.6978669	0.033718755
28.7312065	0.033718755
28.7645461	0.033718755
28.7978857	0.033718755
28.8312253	0.033718755
28.8645649	0.033718755
28.8979045	0.033718755
28.9312441	0.033718755
28.96458369	0.033718755
28.99792329	0.033718755
29.03126289	0.033718755
29.06460249	0.033718755
29.09794209	0.033718755
29.13128169	0.033718755
29.16462129	0.033718755
29.19796089	0.033718755
29.23130049	0.033718755
29.26464009	0.033718755
29.29797969	0.033718755
29.33131929	0.033718755
29.36465888	0.033718755
29.39799848	0.033718755
29.43133808	0.033718755
29.46467768	0.033718755
29.49801728	0.033718755
29.53135688	0.033718755
29.56469648	0.033718755
29.59803608	0.033718755
29.63137568	0.033718755
29.66471528	0.033718755
29.69805488	0.033718755
29.73139448	0.033718755
29.76473407	0.033718755
29.79807367	0.033718755
29.83141327	0.033718755
29.86475287	0.033718755
29.89809247	0.033718755
29.93143207	0.033718755
29.96477167	0.033718755
29.99811127	0.033718755
30.03145087	0.033718755
30.06479047	0.033718755
30.09813007	0.033718755
30.13146967	0.033718755
30.16480926	0.033718755
30.19814886	0.033718755
30.23148846	0.033718755
30.26482806	0.033718755
30.29816766	0.033718755
30.33150726	0.033718755
30.36484686	0.033718755
30.39818646	0.033718755
30.43152606	0.033718755
30.46486566	0.033718755
30.49820526	0.033718755
30.53154486	0.033718755
30.56488445	0.033718755
30.59822405	0.033718755
30.63156365	0.033718755
30.66490325	0.033718755
30.69824285	0.033718755
30.73158245	0.033718755
30.76492205	0.033718755
30.79826165	0.033718755
30.83160125	0.033718755
30.86494085	0.033718755
30.89828045	0.033718755
30.93162005	0.033718755
30.96495964	0.033718755
30.99829924	0.033718755
