# Supplementary material for: Global Habitat Suitability and Ecological Niche Separation in the Phylum Placozoa
Source: PLoS One. 2015 Nov 18;10(11):e0140162. doi: 10.1371/journal.pone.0140162 (PMC4651326; doi:10.1371/journal.pone.0140162)
Supplement: S1 Data — (ZIP) [file pone.0140162.s001.zip › Figure 4 Raw Data/Range-Clade-III.txt]

Range.III	R.III.Prob
-2.272899938	0.774573886
-2.238245138	0.774573886
-2.203590339	0.774573886
-2.16893554	0.774573886
-2.13428074	0.774573886
-2.099625941	0.774573886
-2.064971141	0.774573886
-2.030316342	0.774573886
-1.995661543	0.774573886
-1.961006743	0.774573886
-1.926351944	0.774573886
-1.891697145	0.774573886
-1.857042345	0.774573886
-1.822387546	0.774573886
-1.787732747	0.774573886
-1.753077947	0.774573886
-1.718423148	0.774573886
-1.683768348	0.774573886
-1.649113549	0.774573886
-1.61445875	0.774573886
-1.57980395	0.774573886
-1.545149151	0.774573886
-1.510494352	0.774573886
-1.475839552	0.774573886
-1.441184753	0.774573886
-1.406529953	0.774573886
-1.371875154	0.774573886
-1.337220355	0.774573886
-1.302565555	0.774573886
-1.267910756	0.774573886
-1.233255957	0.774573886
-1.198601157	0.774573886
-1.163946358	0.774573886
-1.129291559	0.774573886
-1.094636759	0.774573886
-1.05998196	0.774573886
-1.02532716	0.774573886
-0.990672361	0.774573886
-0.956017562	0.774573886
-0.921362762	0.774573886
-0.886707963	0.774573886
-0.852053164	0.774573886
-0.817398364	0.774573886
-0.782743565	0.774573886
-0.748088766	0.774573886
-0.713433966	0.774573886
-0.678779167	0.774573886
-0.644124367	0.774573886
-0.609469568	0.774573886
-0.574814769	0.774573886
-0.540159969	0.774573886
-0.50550517	0.774573886
-0.470850371	0.774573886
-0.436195571	0.774573886
-0.401540772	0.774573886
-0.366885972	0.774573886
-0.332231173	0.774573886
-0.297576374	0.774573886
-0.262921574	0.774573886
-0.228266775	0.774573886
-0.193611976	0.774573886
-0.158957176	0.774573886
-0.124302377	0.774573886
-0.089647578	0.774573886
-0.054992778	0.774573886
-0.020337979	0.774573886
0.014316821	0.774573886
0.04897162	0.774573886
0.083626419	0.774573886
0.118281219	0.774573886
0.152936018	0.774573886
0.187590817	0.774573886
0.222245617	0.774573886
0.256900416	0.774573886
0.291555215	0.774573886
0.326210015	0.774573886
0.360864814	0.774573886
0.395519614	0.774573886
0.430174413	0.774573886
0.464829212	0.774573886
0.499484012	0.774573886
0.534138811	0.774573886
0.56879361	0.774573886
0.60344841	0.773776352
0.638103209	0.772978818
0.672758008	0.770560062
0.707412808	0.768141305
0.742067607	0.765683347
0.776722407	0.763225389
0.811377206	0.760728282
0.846032005	0.758231175
0.880686805	0.755695027
0.915341604	0.753158879
0.949996403	0.750583827
0.984651203	0.748008776
1.019306002	0.745395005
1.053960802	0.742781234
1.088615601	0.740128988
1.1232704	0.737476742
1.1579252	0.734786308
1.192579999	0.732095873
1.227234798	0.72936759
1.261889598	0.726639307
1.296544397	0.723873556
1.331199196	0.721107805
1.365853996	0.718305039
1.400508795	0.715502274
1.435163595	0.712662959
1.469818394	0.709823644
1.504473193	0.706948364
1.539127993	0.704073083
1.573782792	0.701162428
1.608437591	0.698251772
1.643092391	0.695306391
1.67774719	0.692361009
1.712401989	0.689381635
1.747056789	0.686402261
1.781711588	0.683389676
1.816366388	0.68037709
1.851021187	0.677332085
1.885675986	0.674287081
1.920330786	0.671210569
1.954985585	0.668134058
1.989640384	0.665026969
2.024295184	0.66191988
2.058949983	0.658783203
2.093604782	0.655646527
2.128259582	0.652481312
2.162914381	0.649316096
2.197569181	0.646123427
2.23222398	0.642930758
2.266878779	0.639711821
2.301533579	0.636492884
2.336188378	0.633248824
2.370843177	0.630004764
2.405497977	0.626736844
2.440152776	0.623468924
2.474807576	0.620178437
2.509462375	0.616887951
2.544117174	0.613576221
2.578771974	0.610264492
2.613426773	0.60693289
2.648081572	0.603601289
2.682736372	0.600251186
2.717391171	0.596901083
2.75204597	0.593533957
2.78670077	0.590166831
2.821355569	0.586784136
2.856010369	0.583401442
2.890665168	0.580004656
2.925319967	0.576607871
2.959974767	0.573198515
2.994629566	0.569789159
3.029284365	0.566368783
3.063939165	0.562948406
3.098593964	0.55951854
3.133248763	0.556088674
3.167903563	0.552650896
3.202558362	0.549213117
3.237213162	0.545768994
3.271867961	0.542324871
3.30652276	0.538875979
3.34117756	0.535427088
3.375832359	0.531974998
3.410487158	0.528522909
3.445141958	0.525069213
3.479796757	0.521615517
3.514451556	0.518161768
3.549106356	0.514708018
3.583761155	0.511255768
3.618415955	0.507803518
3.653070754	0.504354337
3.687725553	0.500905156
3.722380353	0.497460544
3.757035152	0.494015932
3.791689951	0.490577421
3.826344751	0.487138909
3.86099955	0.483707958
3.89565435	0.480277008
3.930309149	0.476855099
3.964963948	0.473433191
3.999618748	0.470021728
4.034273547	0.466610265
4.068928346	0.463210654
4.103583146	0.459811044
4.138237945	0.45642468
4.172892744	0.453038317
4.207547544	0.449666473
4.242202343	0.44629463
4.276857143	0.442938614
4.311511942	0.439582598
4.346166741	0.436243662
4.380821541	0.432904726
4.41547634	0.429584104
4.450131139	0.426263481
4.484785939	0.422962287
4.519440738	0.419661093
4.554095537	0.416380471
4.588750337	0.413099849
4.623405136	0.409840876
4.658059936	0.406581903
4.692714735	0.403345633
4.727369534	0.400109363
4.762024334	0.396896726
4.796679133	0.393684089
4.831333932	0.390496051
4.865988732	0.387308013
4.900643531	0.384145468
4.93529833	0.380982924
4.96995313	0.377846706
5.004607929	0.374710488
5.039262729	0.371601424
5.073917528	0.368492359
5.108572327	0.365411155
5.143227127	0.362329951
5.177881926	0.359277332
5.212536725	0.356224713
5.247191525	0.353201337
5.281846324	0.350177962
5.316501124	0.347184467
5.351155923	0.344190973
5.385810722	0.341227891
5.420465522	0.338264808
5.455120321	0.33533269
5.48977512	0.332400572
5.52442992	0.329499897
5.559084719	0.326599222
5.593739518	0.32373046
5.628394318	0.320861697
5.663049117	0.318025209
5.697703917	0.315188721
5.732358716	0.312384897
5.767013515	0.309581074
5.801668315	0.306810239
5.836323114	0.304039404
5.870977913	0.301301874
5.905632713	0.298564345
5.940287512	0.295860326
5.974942311	0.293156308
6.009597111	0.29048606
6.04425191	0.287815812
6.07890671	0.285179509
6.113561509	0.282543206
6.148216308	0.27994101
6.182871108	0.277338815
6.217525907	0.274770865
6.252180706	0.272202915
6.286835506	0.269669281
6.321490305	0.267135647
6.356145105	0.264636411
6.390799904	0.262137175
6.425454703	0.259672379
6.460109503	0.257207584
6.494764302	0.254777262
6.529419101	0.25234694
6.564073901	0.249951049
6.5987287	0.247555158
6.633383499	0.245193683
6.668038299	0.242832209
6.702693098	0.240505095
6.737347898	0.23817798
6.772002697	0.235885169
6.806657496	0.233592358
6.841312296	0.231333721
6.875967095	0.229075083
6.910621894	0.226850519
6.945276694	0.224625956
6.979931493	0.222435335
7.014586292	0.220244715
7.049241092	0.218087895
7.083895891	0.215931076
7.118550691	0.213807866
7.15320549	0.211684656
7.187860289	0.209594889
7.222515089	0.207505122
7.257169888	0.205448597
7.291824687	0.203392072
7.326479487	0.201368593
7.361134286	0.199345113
7.395789085	0.197354426
7.430443885	0.195363739
7.465098684	0.193405622
7.499753484	0.191447505
7.534408283	0.189521715
7.569063082	0.187595925
7.603717882	0.185702199
7.638372681	0.183808473
7.67302748	0.181946559
7.70768228	0.180084646
7.742337079	0.178254237
7.776991879	0.176423828
7.811646678	0.174624653
7.846301477	0.172825477
7.880956277	0.17105724
7.915611076	0.169289003
7.950265875	0.167551417
7.984920675	0.165813831
8.019575474	0.164106549
8.054230273	0.162399267
8.088885073	0.160722024
8.123539872	0.15904478
8.158194672	0.157397226
8.192849471	0.155749672
8.22750427	0.154131464
8.26215907	0.152513257
8.296813869	0.150924103
8.331468668	0.149334949
8.366123468	0.147774499
8.400778267	0.146214049
8.435433066	0.144681937
8.470087866	0.143149825
8.504742665	0.141645751
8.539397465	0.140141676
8.574052264	0.138665255
8.608707063	0.137188834
8.643361863	0.135739757
8.678016662	0.134290681
8.712671461	0.132868575
8.747326261	0.13144647
8.78198106	0.130050963
8.816635859	0.128655457
8.851290659	0.127286238
8.885945458	0.12591702
8.920600258	0.124573691
8.955255057	0.123230362
8.989909856	0.121912606
9.024564656	0.120594851
9.059219455	0.119302289
9.093874254	0.118009728
9.128529054	0.116741988
9.163183853	0.115474248
9.197838653	0.114231008
9.232493452	0.112987767
9.267148251	0.111768649
9.301803051	0.11054953
9.33645785	0.109354162
9.371112649	0.108158794
9.405767449	0.106986853
9.440422248	0.105814911
9.475077047	0.104666006
9.509731847	0.103517101
9.544386646	0.102390913
9.579041446	0.101264726
9.613696245	0.100160884
9.648351044	0.099057043
9.683005844	0.097975179
9.717660643	0.096893315
9.752315442	0.095833113
9.786970242	0.094772911
9.821625041	0.093734005
9.85627984	0.092695098
9.89093464	0.091677129
9.925589439	0.09065916
9.960244239	0.089661811
9.994899038	0.088664461
10.02955384	0.087687364
10.06420864	0.086710267
10.09886344	0.085753111
10.13351824	0.084795954
10.16817303	0.083858386
10.20282783	0.082920818
10.23748263	0.082002493
10.27213743	0.081084168
10.30679223	0.08018478
10.34144703	0.079285391
10.37610183	0.078404587
10.41075663	0.077523783
10.44541143	0.076661264
10.48006623	0.075798745
10.51472103	0.074954175
10.54937583	0.074109605
10.58403063	0.073282654
10.61868543	0.072455704
10.65334023	0.07164608
10.68799503	0.070836457
10.72264982	0.070043837
10.75730462	0.069251217
10.79195942	0.068475281
10.82661422	0.067699344
10.86126902	0.06693981
10.89592382	0.066180275
10.93057862	0.065436819
10.96523342	0.064693364
10.99988822	0.063965708
11.03454302	0.063238052
11.06919782	0.062525892
11.10385262	0.061813732
11.13850742	0.061116768
11.17316222	0.060419804
11.20781702	0.059737769
11.24247182	0.059055734
11.27712661	0.058388325
11.31178141	0.057720916
11.34643621	0.057067873
11.38109101	0.056414831
11.41574581	0.055775869
11.45040061	0.055136907
11.48505541	0.054511744
11.51971021	0.053886581
11.55436501	0.05327497
11.58901981	0.052663359
11.62367461	0.052065023
11.65832941	0.051466687
11.69298421	0.050881361
11.72763901	0.050296035
11.76229381	0.049723478
11.7969486	0.049150921
11.8316034	0.048590864
11.8662582	0.048030806
11.900913	0.047483017
11.9355678	0.046935227
11.9702226	0.046399451
12.0048774	0.045863675
12.0395322	0.045339667
12.074187	0.044815658
12.1088418	0.044303192
12.1434966	0.043790727
12.1781514	0.043289565
12.2128062	0.042788403
12.247461	0.042298307
12.2821158	0.041808211
12.3167706	0.041328969
12.35142539	0.040849727
12.38608019	0.040381106
12.42073499	0.039912484
12.45538979	0.039454275
12.49004459	0.038996067
12.52469939	0.03854805
12.55935419	0.038100034
12.59400899	0.037661994
12.62866379	0.037223954
12.66331859	0.036795694
12.69797339	0.036367433
12.73262819	0.035948737
12.76728299	0.035530042
12.80193779	0.035120722
12.83659259	0.034711403
12.87124739	0.034311257
12.90590218	0.033911112
12.94055698	0.033519942
12.97521178	0.033128771
13.00986658	0.032746397
13.04452138	0.032364023
13.07917618	0.031990254
13.11383098	0.031616485
13.14848578	0.031251134
13.18314058	0.030885782
13.21779538	0.030528678
13.25245018	0.030171574
13.28710498	0.029822532
13.32175978	0.02947349
13.35641458	0.029132347
13.39106938	0.028791203
13.42572418	0.028457785
13.46037897	0.028124367
13.49503377	0.027798502
13.52968857	0.027472637
13.56434337	0.027154172
13.59899817	0.026835706
13.63365297	0.026524477
13.66830777	0.026213247
13.70296257	0.025909091
13.73761737	0.025604935
13.77227217	0.025307708
13.80692697	0.02501048
13.84158177	0.024720023
13.87623657	0.024429566
13.91089137	0.024145738
13.94554617	0.02386191
13.98020097	0.023584563
14.01485576	0.023307215
14.04951056	0.023036203
14.08416536	0.022765191
14.11882016	0.022500382
14.15347496	0.022235573
14.18812976	0.021976823
14.22278456	0.021718073
14.25743936	0.021465256
14.29209416	0.021212439
14.32674896	0.020965421
14.36140376	0.020718402
14.39605856	0.02047705
14.43071336	0.020235698
14.46536816	0.019999893
14.50002296	0.019764089
14.53467775	0.019533705
14.56933255	0.019303321
14.60398735	0.019078234
14.63864215	0.018853147
14.67329695	0.018633246
14.70795175	0.018413344
14.74260655	0.018198506
14.77726135	0.017983668
14.81191615	0.017773786
14.84657095	0.017563904
14.88122575	0.017358864
14.91588055	0.017153825
14.95053535	0.016953516
14.98519015	0.016753207
15.01984495	0.016557528
15.05449975	0.016361849
15.08915454	0.01617069
15.12380934	0.015979532
15.15846414	0.015792797
15.19311894	0.015606063
15.22777374	0.015423649
15.26242854	0.015241236
15.29708334	0.015063045
15.33173814	0.014884853
15.36639294	0.014710793
15.40104774	0.014536732
15.43570254	0.014366706
15.47035734	0.01419668
15.50501214	0.014030596
15.53966694	0.013864511
15.57432174	0.013702283
15.60897654	0.013540054
15.64363133	0.01338159
15.67828613	0.013223126
15.71294093	0.013068345
15.74759573	0.012913564
15.78225053	0.012762379
15.81690533	0.012611194
15.85156013	0.012463523
15.88621493	0.012315852
15.92086973	0.012171617
15.95552453	0.012027382
15.99017933	0.011886503
16.02483413	0.011745624
16.05948893	0.011608025
16.09414373	0.011470426
16.12879853	0.011336027
16.16345333	0.011201629
16.19810812	0.011070365
16.23276292	0.010939102
16.26741772	0.010810897
16.30207252	0.010682693
16.33672732	0.010557477
16.37138212	0.010432262
16.40603692	0.010309966
16.44069172	0.010187671
16.47534652	0.010068226
16.51000132	0.009948781
16.54465612	0.009832126
16.57931092	0.009715472
16.61396572	0.009601541
16.64862052	0.00948761
16.68327532	0.00937634
16.71793011	0.00926507
16.75258491	0.009156399
16.78723971	0.009047728
16.82189451	0.008941593
16.85654931	0.008835459
16.89120411	0.008731808
16.92585891	0.008628157
16.96051371	0.008526929
16.99516851	0.008425702
17.02982331	0.008326842
17.06447811	0.008227981
17.09913291	0.008131434
17.13378771	0.008034886
17.16844251	0.007940598
17.20309731	0.007846309
17.23775211	0.007754225
17.2724069	0.00766214
17.3070617	0.007572214
17.3417165	0.007482288
17.3763713	0.007394467
17.4110261	0.007306646
17.4456809	0.007220882
17.4803357	0.007135118
17.5149905	0.007051363
17.5496453	0.006967608
17.5843001	0.006885813
17.6189549	0.006804018
17.6536097	0.006724142
17.6882645	0.006644266
17.7229193	0.006566262
17.7575741	0.006488258
17.7922289	0.006412082
17.82688369	0.006335907
17.86153849	0.006261518
17.89619329	0.006187128
17.93084809	0.006114481
17.96550289	0.006041834
18.00015769	0.005970893
18.03481249	0.005899952
18.06946729	0.005830675
18.10412209	0.005761398
18.13877689	0.005693746
18.17343169	0.005626094
18.20808649	0.00556003
18.24274129	0.005493965
18.27739609	0.00542945
18.31205089	0.005364934
18.34670569	0.005301934
18.38136048	0.005238934
18.41601528	0.005177413
18.45067008	0.005115892
18.48532488	0.005055815
18.51997968	0.004995738
18.55463448	0.004937072
18.58928928	0.004878405
18.62394408	0.004821117
18.65859888	0.004763828
18.69325368	0.004707883
18.72790848	0.004651938
18.76256328	0.004597308
18.79721808	0.004542679
18.83187288	0.004489332
18.86652768	0.004435986
18.90118247	0.004383892
18.93583727	0.004331799
18.97049207	0.00428093
19.00514687	0.00423006
19.03980167	0.004180384
19.07445647	0.004130708
19.10911127	0.004082201
19.14376607	0.004033694
19.17842087	0.003986326
19.21307567	0.003938959
19.24773047	0.003892704
19.28238527	0.00384645
19.31704007	0.003801282
19.35169487	0.003756115
19.38634967	0.003712008
19.42100447	0.003667901
19.45565926	0.003624832
19.49031406	0.003581762
19.52496886	0.003539705
19.55962366	0.003497648
19.59427846	0.00345658
19.62893326	0.003415511
19.66358806	0.003375408
19.69824286	0.003335305
19.73289766	0.003296144
19.76755246	0.003256983
19.80220726	0.003218743
19.83686206	0.003180503
19.87151686	0.003143162
19.90617166	0.003105822
19.94082646	0.003069359
19.97548126	0.003032896
20.01013605	0.00299729
20.04479085	0.002961685
20.07944565	0.002926916
20.11410045	0.002892148
20.14875525	0.002858196
20.18341005	0.002824244
20.21806485	0.002791091
20.25271965	0.002757938
20.28737445	0.002725565
20.32202925	0.002693192
20.35668405	0.00266158
20.39133885	0.002629968
20.42599365	0.002599099
20.46064845	0.00256823
20.49530325	0.002538086
20.52995805	0.002507943
20.56461284	0.002478508
20.59926764	0.002449074
20.63392244	0.002420332
20.66857724	0.00239159
20.70323204	0.002363524
20.73788684	0.002335458
20.77254164	0.002308051
20.80719644	0.002280645
20.84185124	0.002253882
20.87650604	0.00222712
20.91116084	0.002200987
20.94581564	0.002174854
20.98047044	0.002149336
21.01512524	0.002123818
21.04978004	0.0020989
21.08443484	0.002073982
21.11908963	0.00204965
21.15374443	0.002025317
21.18839923	0.002001557
21.22305403	0.001977796
21.25770883	0.001954594
21.29236363	0.001931393
21.32701843	0.001908737
21.36167323	0.001886081
21.39632803	0.001863958
21.43098283	0.001841834
21.46563763	0.001820231
21.50029243	0.001798628
21.53494723	0.001777532
21.56960203	0.001756436
21.60425683	0.001735837
21.63891162	0.001715238
21.67356642	0.001695123
21.70822122	0.001675008
21.74287602	0.001655365
21.77753082	0.001635723
21.81218562	0.001616543
21.84684042	0.001597362
21.88149522	0.001578633
21.91615002	0.001559903
21.95080482	0.001541613
21.98545962	0.001523324
22.02011442	0.001505464
22.05476922	0.001487605
22.08942402	0.001470165
22.12407882	0.001452726
22.15873362	0.001435696
22.19338841	0.001418666
22.22804321	0.001402037
22.26269801	0.001385407
22.29735281	0.001369168
22.33200761	0.001352929
22.36666241	0.001337072
22.40131721	0.001321215
22.43597201	0.001305731
22.47062681	0.001290246
22.50528161	0.001275126
22.53993641	0.001260005
22.57459121	0.00124524
22.60924601	0.001230475
22.64390081	0.001216056
22.67855561	0.001201638
22.71321041	0.001187558
22.7478652	0.001173479
22.78252	0.00115973
22.8171748	0.001145982
22.8518296	0.001132556
22.8864844	0.00111913
22.9211392	0.00110602
22.955794	0.00109291
22.9904488	0.001080107
23.0251036	0.001067305
23.0597584	0.001054803
23.0944132	0.001042302
23.129068	0.001030094
23.1637228	0.001017886
23.1983776	0.001005965
23.2330324	9.94E-04
23.2676872	9.82E-04
23.30234199	9.71E-04
23.33699679	9.59E-04
23.37165159	9.48E-04
23.40630639	9.37E-04
23.44096119	9.26E-04
23.47561599	9.15E-04
23.51027079	9.04E-04
23.54492559	8.94E-04
23.57958039	8.83E-04
23.61423519	8.73E-04
23.64888999	8.62E-04
23.68354479	8.52E-04
23.71819959	8.42E-04
23.75285439	8.32E-04
23.78750919	8.22E-04
23.82216398	8.13E-04
23.85681878	8.03E-04
23.89147358	7.94E-04
23.92612838	7.84E-04
23.96078318	7.75E-04
23.99543798	7.66E-04
24.03009278	7.57E-04
24.06474758	7.48E-04
24.09940238	7.39E-04
24.13405718	7.31E-04
24.16871198	7.22E-04
24.20336678	7.13E-04
24.23802158	7.05E-04
24.27267638	6.97E-04
24.30733118	6.89E-04
24.34198598	6.80E-04
24.37664077	6.72E-04
24.41129557	6.65E-04
24.44595037	6.57E-04
24.48060517	6.49E-04
24.51525997	6.41E-04
24.54991477	6.34E-04
24.58456957	6.26E-04
24.61922437	6.19E-04
24.65387917	6.12E-04
24.68853397	6.05E-04
24.72318877	5.97E-04
24.75784357	5.90E-04
24.79249837	5.83E-04
24.82715317	5.77E-04
24.86180797	5.70E-04
24.89646277	5.63E-04
24.93111756	5.56E-04
24.96577236	5.50E-04
25.00042716	5.43E-04
25.03508196	5.37E-04
25.06973676	5.31E-04
25.10439156	5.24E-04
25.13904636	5.18E-04
25.17370116	5.12E-04
25.20835596	5.06E-04
25.24301076	5.00E-04
25.27766556	4.94E-04
25.31232036	4.89E-04
25.34697516	4.83E-04
25.38162996	4.77E-04
25.41628476	4.72E-04
25.45093956	4.66E-04
25.48559435	4.61E-04
25.52024915	4.55E-04
25.55490395	4.50E-04
25.58955875	4.44E-04
25.62421355	4.39E-04
25.65886835	4.34E-04
25.69352315	4.29E-04
25.72817795	4.24E-04
25.76283275	4.19E-04
25.79748755	4.14E-04
25.83214235	4.09E-04
25.86679715	4.04E-04
25.90145195	4.00E-04
25.93610675	3.95E-04
25.97076155	3.90E-04
26.00541635	3.86E-04
26.04007114	3.81E-04
26.07472594	3.77E-04
26.10938074	3.72E-04
26.14403554	3.68E-04
26.17869034	3.64E-04
26.21334514	3.59E-04
26.24799994	3.55E-04
26.28265474	3.51E-04
26.31730954	3.47E-04
26.35196434	3.43E-04
26.38661914	3.39E-04
26.42127394	3.35E-04
26.45592874	3.31E-04
26.49058354	3.27E-04
26.52523834	3.23E-04
26.55989313	3.19E-04
26.59454793	3.16E-04
26.62920273	3.12E-04
26.66385753	3.08E-04
26.69851233	3.05E-04
26.73316713	3.01E-04
26.76782193	2.97E-04
26.80247673	2.94E-04
26.83713153	2.90E-04
26.87178633	2.87E-04
26.90644113	2.84E-04
26.94109593	2.80E-04
26.97575073	2.77E-04
27.01040553	2.74E-04
27.04506033	2.71E-04
27.07971513	2.67E-04
27.11436992	2.64E-04
27.14902472	2.61E-04
27.18367952	2.58E-04
27.21833432	2.55E-04
27.25298912	2.52E-04
27.28764392	2.49E-04
27.32229872	2.46E-04
27.35695352	2.43E-04
27.39160832	2.40E-04
27.42626312	2.38E-04
27.46091792	2.35E-04
27.49557272	2.32E-04
27.53022752	2.29E-04
27.56488232	2.27E-04
27.59953712	2.24E-04
27.63419192	2.21E-04
27.66884671	2.19E-04
27.70350151	2.16E-04
27.73815631	2.14E-04
27.77281111	2.11E-04
27.80746591	2.09E-04
27.84212071	2.06E-04
27.87677551	2.04E-04
27.91143031	2.01E-04
27.94608511	1.99E-04
27.98073991	1.97E-04
28.01539471	1.94E-04
28.05004951	1.92E-04
28.08470431	1.90E-04
28.11935911	1.88E-04
28.15401391	1.86E-04
28.18866871	1.83E-04
28.2233235	1.81E-04
28.2579783	1.79E-04
28.2926331	1.77E-04
28.3272879	1.75E-04
28.3619427	1.73E-04
28.3965975	1.71E-04
28.4312523	1.69E-04
28.4659071	1.67E-04
28.5005619	1.65E-04
28.5352167	1.63E-04
28.5698715	1.61E-04
28.6045263	1.59E-04
28.6391811	1.57E-04
28.6738359	1.55E-04
28.7084907	1.54E-04
28.74314549	1.52E-04
28.77780029	1.50E-04
28.81245509	1.48E-04
28.84710989	1.47E-04
28.88176469	1.45E-04
28.91641949	1.43E-04
28.95107429	1.41E-04
28.98572909	1.40E-04
29.02038389	1.38E-04
29.05503869	1.37E-04
29.08969349	1.35E-04
29.12434829	1.33E-04
29.15900309	1.32E-04
29.19365789	1.30E-04
29.22831269	1.29E-04
29.26296749	1.27E-04
29.29762228	1.26E-04
29.33227708	1.24E-04
29.36693188	1.23E-04
29.40158668	1.21E-04
29.43624148	1.20E-04
29.47089628	1.19E-04
29.50555108	1.18E-04
29.54020588	1.18E-04
29.57486068	1.18E-04
29.60951548	1.18E-04
29.64417028	1.18E-04
29.67882508	1.18E-04
29.71347988	1.18E-04
29.74813468	1.18E-04
29.78278948	1.18E-04
29.81744428	1.18E-04
29.85209907	1.18E-04
29.88675387	1.18E-04
29.92140867	1.18E-04
29.95606347	1.18E-04
29.99071827	1.18E-04
30.02537307	1.18E-04
30.06002787	1.18E-04
30.09468267	1.18E-04
30.12933747	1.18E-04
30.16399227	1.18E-04
30.19864707	1.18E-04
30.23330187	1.18E-04
30.26795667	1.18E-04
30.30261147	1.18E-04
30.33726627	1.18E-04
30.37192107	1.18E-04
30.40657586	1.18E-04
30.44123066	1.18E-04
30.47588546	1.18E-04
30.51054026	1.18E-04
30.54519506	1.18E-04
30.57984986	1.18E-04
30.61450466	1.18E-04
30.64915946	1.18E-04
30.68381426	1.18E-04
30.71846906	1.18E-04
30.75312386	1.18E-04
30.78777866	1.18E-04
30.82243346	1.18E-04
30.85708826	1.18E-04
30.89174306	1.18E-04
30.92639785	1.18E-04
30.96105265	1.18E-04
30.99570745	1.18E-04
31.03036225	1.18E-04
31.06501705	1.18E-04
31.09967185	1.18E-04
31.13432665	1.18E-04
31.16898145	1.18E-04
31.20363625	1.18E-04
31.23829105	1.18E-04
31.27294585	1.18E-04
31.30760065	1.18E-04
31.34225545	1.18E-04
31.37691025	1.18E-04
31.41156505	1.18E-04
31.44621985	1.18E-04
31.48087464	1.18E-04
31.51552944	1.18E-04
31.55018424	1.18E-04
31.58483904	1.18E-04
31.61949384	1.18E-04
31.65414864	1.18E-04
31.68880344	1.18E-04
31.72345824	1.18E-04
31.75811304	1.18E-04
31.79276784	1.18E-04
31.82742264	1.18E-04
31.86207744	1.18E-04
31.89673224	1.18E-04
31.93138704	1.18E-04
31.96604184	1.18E-04
32.00069664	1.18E-04
32.03535143	1.18E-04
32.07000623	1.18E-04
32.10466103	1.18E-04
32.13931583	1.18E-04
32.17397063	1.18E-04
32.20862543	1.18E-04
32.24328023	1.18E-04
32.27793503	1.18E-04
32.31258983	1.18E-04
32.34724463	1.18E-04
32.38189943	1.18E-04
