# Supplementary material for: Global Habitat Suitability and Ecological Niche Separation in the Phylum Placozoa
Source: PLoS One. 2015 Nov 18;10(11):e0140162. doi: 10.1371/journal.pone.0140162 (PMC4651326; doi:10.1371/journal.pone.0140162)
Supplement: S1 Data — (ZIP) [file pone.0140162.s001.zip › Figure 4 Raw Data/Range-Clade-V.txt]

Range.V	R.V.Prob
-2.439500016	0.67738117
-2.404082015	0.67738117
-2.368664015	0.67738117
-2.333246015	0.67738117
-2.297828014	0.67738117
-2.262410014	0.67738117
-2.226992013	0.67738117
-2.191574013	0.67738117
-2.156156012	0.67738117
-2.120738012	0.67738117
-2.085320011	0.67738117
-2.049902011	0.67738117
-2.01448401	0.67738117
-1.97906601	0.67738117
-1.943648009	0.67738117
-1.908230009	0.67738117
-1.872812008	0.67738117
-1.837394008	0.67738117
-1.801976007	0.67738117
-1.766558007	0.67738117
-1.731140006	0.67738117
-1.695722006	0.67738117
-1.660304005	0.67738117
-1.624886005	0.67738117
-1.589468004	0.67738117
-1.554050004	0.67738117
-1.518632003	0.67738117
-1.483214003	0.67738117
-1.447796002	0.67738117
-1.412378002	0.67738117
-1.376960001	0.67738117
-1.341542001	0.67738117
-1.306124001	0.67738117
-1.270706	0.67738117
-1.235288	0.67738117
-1.199869999	0.67738117
-1.164451999	0.67738117
-1.129033998	0.67738117
-1.093615998	0.67738117
-1.058197997	0.67738117
-1.022779997	0.67738117
-0.987361996	0.67738117
-0.951943996	0.67738117
-0.916525995	0.67738117
-0.881107995	0.67738117
-0.845689994	0.67738117
-0.810271994	0.67738117
-0.774853993	0.67738117
-0.739435993	0.67738117
-0.704017992	0.67738117
-0.668599992	0.67738117
-0.633181991	0.67738117
-0.597763991	0.67738117
-0.56234599	0.67738117
-0.52692799	0.67738117
-0.491509989	0.67738117
-0.456091989	0.67738117
-0.420673988	0.67738117
-0.385255988	0.67738117
-0.349837987	0.67738117
-0.314419987	0.67738117
-0.279001986	0.67738117
-0.243583986	0.67738117
-0.208165986	0.67738117
-0.172747985	0.67738117
-0.137329985	0.67738117
-0.101911984	0.67738117
-0.066493984	0.67738117
-0.031075983	0.67738117
0.004342017	0.67738117
0.039760018	0.67738117
0.075178018	0.67738117
0.110596019	0.67738117
0.146014019	0.67738117
0.18143202	0.67738117
0.21685002	0.67738117
0.252268021	0.67738117
0.287686021	0.67738117
0.323104022	0.67738117
0.358522022	0.67738117
0.393940023	0.67738117
0.429358023	0.67738117
0.464776024	0.67738117
0.500194024	0.677008158
0.535612025	0.676635146
0.571030025	0.675514084
0.606448026	0.674393022
0.641866026	0.673268992
0.677284027	0.672144961
0.712702027	0.671018034
0.748120028	0.669891107
0.783538028	0.668761331
0.818956029	0.667631555
0.854374029	0.666499031
0.889792029	0.665366507
0.92521003	0.664231294
0.96062803	0.663096082
0.996046031	0.661958277
1.031464031	0.660820472
1.066882032	0.659680128
1.102300032	0.658539784
1.137718033	0.65739699
1.173136033	0.656254196
1.208554034	0.655109024
1.243972034	0.653963852
1.279390035	0.652816373
1.314808035	0.651668894
1.350226036	0.65051921
1.385644036	0.649369526
1.421062037	0.64821769
1.456480037	0.647065854
1.491898038	0.64591195
1.527316038	0.644758046
1.562734039	0.643602151
1.598152039	0.642446256
1.63357004	0.641288453
1.66898804	0.640130651
1.704406041	0.638971031
1.739824041	0.63781141
1.775242042	0.636650026
1.810660042	0.635488641
1.846078043	0.634325582
1.881496043	0.633162522
1.916914043	0.631997877
1.952332044	0.630833232
1.987750044	0.629667062
2.023168045	0.628500891
2.058586045	0.627333307
2.094004046	0.626165724
2.129422046	0.624996758
2.164840047	0.623827791
2.200258047	0.622657567
2.235676048	0.621487343
2.271094048	0.620315921
2.306512049	0.619144499
2.341930049	0.617971957
2.37734805	0.616799414
2.41276605	0.615625823
2.448184051	0.614452231
2.483602051	0.613277692
2.519020052	0.612103152
2.554438052	0.610927719
2.589856053	0.609752285
2.625274053	0.608576059
2.660692054	0.607399833
2.696110054	0.60622288
2.731528055	0.605045927
2.766946055	0.60386833
2.802364056	0.602690732
2.837782056	0.601512569
2.873200057	0.600334406
2.908618057	0.599155748
2.944036058	0.59797709
2.979454058	0.596798027
3.014872058	0.595618963
3.050290059	0.594439554
3.085708059	0.593260145
3.12112606	0.592080492
3.15654406	0.590900838
3.191962061	0.589721
3.227380061	0.588541162
3.262798062	0.587361199
3.298216062	0.586181235
3.333634063	0.58500126
3.369052063	0.583821285
3.404470064	0.582641351
3.439888064	0.581461418
3.475306065	0.580281603
3.510724065	0.579101789
3.546142066	0.577922177
3.581560066	0.576742566
3.616978067	0.575563216
3.652396067	0.574383867
3.687814068	0.573204857
3.723232068	0.572025847
3.758650069	0.570847255
3.794068069	0.569668663
3.82948607	0.568490559
3.86490407	0.567312455
3.900322071	0.566134918
3.935740071	0.56495738
3.971158072	0.563780463
4.006576072	0.562603545
4.041994073	0.561427337
4.077412073	0.560251129
4.112830073	0.559075683
4.148248074	0.557900238
4.183666074	0.556725639
4.219084075	0.55555104
4.254502075	0.554377347
4.289920076	0.553203654
4.325338076	0.552030957
4.360756077	0.550858259
4.396174077	0.549686593
4.431592078	0.548514926
4.467010078	0.547344369
4.502428079	0.546173811
4.537846079	0.545004439
4.57326408	0.543835068
4.60868208	0.54266693
4.644100081	0.541498792
4.679518081	0.540331972
4.714936082	0.539165151
4.750354082	0.537999713
4.785772083	0.536834276
4.821190083	0.535670263
4.856608084	0.534506249
4.892026084	0.533343744
4.927444085	0.532181239
4.962862085	0.531020284
4.998280086	0.529859328
5.033698086	0.528700006
5.069116087	0.527540684
5.104534087	0.526383036
5.139952087	0.525225389
5.175370088	0.524069488
5.210788088	0.522913587
5.246206089	0.521759492
5.281624089	0.520605397
5.31704209	0.519453174
5.35246009	0.518300951
5.387878091	0.517150617
5.423296091	0.516000283
5.458714092	0.51485194
5.494132092	0.513703597
5.529550093	0.512557274
5.564968093	0.511410952
5.600386094	0.510266718
5.635804094	0.509122485
5.671222095	0.507980382
5.706640095	0.50683828
5.742058096	0.505698377
5.777476096	0.504558474
5.812894097	0.503420812
5.848312097	0.50228315
5.883730098	0.501147783
5.919148098	0.500012416
5.954566099	0.498879391
5.989984099	0.497746366
6.0254021	0.496615747
6.0608201	0.495485127
6.096238101	0.494356948
6.131656101	0.493228769
6.167074102	0.492103082
6.202492102	0.490977395
6.237910102	0.489854246
6.273328103	0.488731098
6.308746103	0.487610546
6.344164104	0.486489993
6.379582104	0.485372069
6.415000105	0.484254146
6.450418105	0.483138901
6.485836106	0.482023656
6.521254106	0.48091113
6.556672107	0.479798603
6.592090107	0.478688848
6.627508108	0.477579093
6.662926108	0.476472142
6.698344109	0.475365192
6.733762109	0.474261096
6.76918011	0.473157001
6.80459811	0.472055802
6.840016111	0.470954603
6.875434111	0.469856325
6.910852112	0.468758047
6.946270112	0.467662743
6.981688113	0.466567439
7.017106113	0.465475145
7.052524114	0.464382851
7.087942114	0.4632936
7.123360115	0.462204349
7.158778115	0.461118186
7.194196116	0.460032022
7.229614116	0.458948976
7.265032117	0.45786593
7.300450117	0.456786048
7.335868117	0.455706167
7.371286118	0.454629466
7.406704118	0.453552765
7.442122119	0.452479288
7.477540119	0.451405811
7.51295812	0.450335592
7.54837612	0.449265373
7.583794121	0.448198441
7.619212121	0.447131509
7.654630122	0.446067896
7.690048122	0.445004284
7.725466123	0.443944025
7.760884123	0.442883766
7.796302124	0.441826886
7.831720124	0.440770006
7.867138125	0.439716542
7.902556125	0.438663077
7.937974126	0.437613049
7.973392126	0.436563021
8.008810127	0.435516444
8.044228127	0.434469867
8.079646128	0.433426806
8.115064128	0.432383746
8.150482129	0.431344196
8.185900129	0.430304646
8.22131813	0.429268631
8.25673613	0.428232616
8.292154131	0.42720018
8.327572131	0.426167744
8.362990131	0.4251389
8.398408132	0.424110055
8.433826132	0.423084825
8.469244133	0.422059596
8.504662133	0.421038005
8.540080134	0.420016414
8.575498134	0.418998486
8.610916135	0.417980558
8.646334135	0.416966316
8.681752136	0.415952075
8.717170136	0.414941534
8.752588137	0.413930994
8.788006137	0.412924179
8.823424138	0.411917365
8.858842138	0.410914293
8.894260139	0.409911221
8.929678139	0.408911914
8.96509614	0.407912606
9.00051414	0.406917071
9.035932141	0.405921537
9.071350141	0.404929814
9.106768142	0.403938091
9.142186142	0.402950186
9.177604143	0.40196228
9.213022143	0.400978199
9.248440144	0.399994117
9.283858144	0.399013883
9.319276145	0.398033649
9.354694145	0.397057274
9.390112146	0.396080899
9.425530146	0.395108402
9.460948146	0.394135904
9.496366147	0.393167299
9.531784147	0.392198694
9.567202148	0.391233999
9.602620148	0.390269303
9.638038149	0.389308518
9.673456149	0.388347733
9.70887415	0.387390882
9.74429215	0.386434031
9.779710151	0.385481122
9.815128151	0.384528214
9.850546152	0.38357926
9.885964152	0.382630306
9.921382153	0.381685308
9.956800153	0.380740309
9.992218154	0.379799291
10.02763615	0.378858274
10.06305415	0.377921245
10.09847216	0.376984215
10.13389016	0.376051182
10.16930816	0.375118148
10.20472616	0.374189112
10.24014416	0.373260075
10.27556216	0.372335044
10.31098016	0.371410012
10.34639816	0.370489001
10.38181616	0.36956799
10.41723416	0.368651006
10.45265216	0.367734021
10.48807016	0.366821072
10.52348816	0.365908122
10.55890616	0.364999211
10.59432416	0.3640903
10.62974216	0.363185427
10.66516016	0.362280554
10.70057816	0.36137974
10.73599616	0.360478926
10.77141416	0.359582162
10.80683216	0.358685398
10.84225017	0.357792696
10.87766817	0.356899995
10.91308617	0.356011361
10.94850417	0.355122727
10.98392217	0.354238158
11.01934017	0.35335359
11.05475817	0.352473101
11.09017617	0.351592612
11.12559417	0.3507162
11.16101217	0.349839789
11.19643017	0.348967448
11.23184817	0.348095107
11.26726617	0.347226849
11.30268417	0.346358591
11.33810217	0.345494413
11.37352017	0.344630235
11.40893817	0.343770143
11.44435617	0.342910051
11.47977417	0.342054045
11.51519217	0.341198039
11.55061018	0.340346119
11.58602818	0.339494199
11.62144618	0.338646367
11.65686418	0.337798536
11.69228218	0.336954793
11.72770018	0.336111051
11.76311818	0.335271391
11.79853618	0.334431732
11.83395418	0.333596167
11.86937218	0.332760602
11.90479018	0.33192912
11.94020818	0.331097639
11.97562618	0.330270243
12.01104418	0.329442847
12.04646218	0.328619537
12.08188018	0.327796227
12.11729818	0.326976997
12.15271618	0.326157767
12.18813418	0.325342634
12.22355218	0.324527502
12.25897018	0.323716435
12.29438819	0.322905368
12.32980619	0.322098377
12.36522419	0.321291387
12.40064219	0.320488474
12.43606019	0.31968556
12.47147819	0.318886718
12.50689619	0.318087876
12.54231419	0.317293105
12.57773219	0.316498333
12.61315019	0.315707621
12.64856819	0.314916909
12.68398619	0.314130262
12.71940419	0.313343614
12.75482219	0.312561026
12.79024019	0.311778438
12.82565819	0.310999906
12.86107619	0.310221374
12.89649419	0.309446886
12.93191219	0.308672398
12.96733019	0.307901955
13.00274819	0.307131511
13.0381662	0.306365111
13.0735842	0.305598712
13.1090022	0.304836348
13.1444202	0.304073983
13.1798382	0.30331566
13.2152562	0.302557337
13.2506742	0.301803026
13.2860922	0.301048714
13.3215102	0.300298423
13.3569282	0.299548131
13.3923462	0.298801854
13.4277642	0.298055577
13.4631822	0.297313306
13.4986002	0.296571034
13.5340182	0.295832768
13.5694362	0.295094502
13.6048542	0.294360229
13.6402722	0.293625957
13.6756902	0.292895672
13.7111082	0.292165387
13.7465262	0.291439086
13.78194421	0.290712786
13.81736221	0.289990461
13.85278021	0.289268136
13.88819821	0.288549775
13.92361621	0.287831414
13.95903421	0.287117016
13.99445221	0.286402619
14.02987021	0.285692185
14.06528821	0.284981751
14.10070621	0.284275255
14.13612421	0.283568758
14.17154221	0.282866201
14.20696021	0.282163644
14.24237821	0.281465031
14.27779621	0.280766419
14.31321421	0.28007172
14.34863221	0.279377022
14.38405021	0.27868624
14.41946821	0.277995458
14.45488621	0.277308582
14.49030422	0.276621705
14.52572222	0.275938734
14.56114022	0.275255764
14.59655822	0.274576682
14.63197622	0.2738976
14.66739422	0.2732224
14.70281222	0.2725472
14.73823022	0.271875875
14.77364822	0.271204549
14.80906622	0.270537092
14.84448422	0.269869635
14.87990222	0.269206041
14.91532022	0.268542448
14.95073822	0.267882694
14.98615622	0.267222941
15.02157422	0.266567032
15.05699222	0.265911123
15.09241022	0.265259045
15.12782822	0.264606968
15.16324622	0.26395871
15.19866422	0.263310453
15.23408223	0.262666018
15.26950023	0.262021583
15.30491823	0.261380947
15.34033623	0.26074031
15.37575423	0.260103466
15.41117223	0.259466621
15.44659023	0.258833563
15.48200823	0.258200505
15.51742623	0.257571226
15.55284423	0.256941947
15.58826223	0.256316432
15.62368023	0.255690917
15.65909823	0.255069157
15.69451623	0.254447398
15.72993423	0.253829385
15.76535223	0.253211373
15.80077023	0.252597101
15.83618823	0.251982829
15.87160623	0.251372285
15.90702423	0.250761741
15.94244223	0.250154908
15.97786024	0.249548075
16.01327824	0.248944956
16.04869624	0.248341838
16.08411424	0.247742426
16.11953224	0.247143015
16.15495024	0.246547276
16.19036824	0.245951536
16.22578624	0.245359491
16.26120424	0.244767445
16.29662224	0.244179052
16.33204024	0.243590659
16.36745824	0.243005939
16.40287624	0.242421219
16.43829424	0.241840135
16.47371224	0.24125905
16.50913024	0.240681617
16.54454824	0.240104184
16.57996624	0.239530364
16.61538424	0.238956544
16.65080224	0.238386357
16.68622025	0.23781617
16.72163825	0.237249576
16.75705625	0.236682981
16.79247425	0.236119999
16.82789225	0.235557017
16.86331025	0.234997621
16.89872825	0.234438226
16.93414625	0.233882393
16.96956425	0.23332656
17.00498225	0.232774311
17.04040025	0.232222062
17.07581825	0.231673349
17.11123625	0.231124637
17.14665425	0.230579489
17.18207225	0.230034342
17.21749025	0.229492712
17.25290825	0.228951082
17.28832625	0.228412995
17.32374425	0.227874908
17.35916225	0.227340318
17.39458025	0.226805729
17.42999826	0.226274662
17.46541626	0.225743595
17.50083426	0.225216003
17.53625226	0.224688411
17.57167026	0.224164322
17.60708826	0.223640233
17.64250626	0.223119599
17.67792426	0.222598964
17.71334226	0.222081812
17.74876026	0.221564659
17.78417826	0.221050955
17.81959626	0.220537251
17.85501426	0.220026979
17.89043226	0.219516706
17.92585026	0.219009876
17.96126826	0.218503046
17.99668626	0.217999624
18.03210426	0.217496201
18.06752226	0.216996208
18.10294026	0.216496214
18.13835826	0.215999606
18.17377627	0.215502998
18.20919427	0.215009792
18.24461227	0.214516586
18.28003027	0.214026749
18.31544827	0.213536912
18.35086627	0.213050456
18.38628427	0.212564
18.42170227	0.212080893
18.45712027	0.211597785
18.49253827	0.211118041
18.52795627	0.210638297
18.56337427	0.210161877
18.59879227	0.209685457
18.63421027	0.209212379
18.66962827	0.208739302
18.70504627	0.208269531
18.74046427	0.20779976
18.77588227	0.207333308
18.81130027	0.206866857
18.84671827	0.206403707
18.88213628	0.205940557
18.91755428	0.205480681
18.95297228	0.205020806
18.98839028	0.204564224
19.02380828	0.204107642
19.05922628	0.203654313
19.09464428	0.203200984
19.13006228	0.202750924
19.16548028	0.202300864
19.20089828	0.201854043
19.23631628	0.201407221
19.27173428	0.200963649
19.30715228	0.200520077
19.34257028	0.200079723
19.37798828	0.199639368
19.41340628	0.199202241
19.44882428	0.198765114
19.48424228	0.198331186
19.51966028	0.197897258
19.55507828	0.197466542
19.59049628	0.197035825
19.62591429	0.19660829
19.66133229	0.196180755
19.69675029	0.195756404
19.73216829	0.195332053
19.76758629	0.194910865
19.80300429	0.194489676
19.83842229	0.194071655
19.87384029	0.193653634
19.90925829	0.193238768
19.94467629	0.192823902
19.98009429	0.192412163
20.01551229	0.192000425
20.05093029	0.191591829
20.08634829	0.191183233
20.12176629	0.190777752
20.15718429	0.19037227
20.19260229	0.189969909
20.22802029	0.189567548
20.26343829	0.18916828
20.29885629	0.188769013
20.33427429	0.18837285
20.3696923	0.187976688
20.4051103	0.1875836
20.4405283	0.187190512
20.4759463	0.186800511
20.5113643	0.186410511
20.5467823	0.186023565
20.5822003	0.185636619
20.6176183	0.185252741
20.6530363	0.184868863
20.6884543	0.184488024
20.7238723	0.184107184
20.7592903	0.183729395
20.7947083	0.183351606
20.8301263	0.182976846
20.8655443	0.182602087
20.9009623	0.18223034
20.9363803	0.181858593
20.9717983	0.18148987
21.0072163	0.181121147
21.0426343	0.180755417
21.07805231	0.180389687
21.11347031	0.180026965
21.14888831	0.179664242
21.18430631	0.179304497
21.21972431	0.178944752
21.25514231	0.178587995
21.29056031	0.178231238
21.32597831	0.17787744
21.36139631	0.177523641
21.39681431	0.177172816
21.43223231	0.17682199
21.46765031	0.176474109
21.50306831	0.176126228
21.53848631	0.175781303
21.57390431	0.175436378
21.60932231	0.175094377
21.64474031	0.174752377
21.68015831	0.174413318
21.71557631	0.174074259
21.75099431	0.173738112
21.78641231	0.173401964
21.82183032	0.173068736
21.85724832	0.172735508
21.89266632	0.172405186
21.92808432	0.172074863
21.96350232	0.17174743
21.99892032	0.171419998
22.03433832	0.171095466
22.06975632	0.170770934
22.10517432	0.170449271
22.14059232	0.170127608
22.17601032	0.16980883
22.21142832	0.169490053
22.24684632	0.169174131
22.28226432	0.168858209
22.31768232	0.168545157
22.35310032	0.168232104
22.38851832	0.167921896
22.42393632	0.167611687
22.45935432	0.167304331
22.49477232	0.166996975
22.53019032	0.166692446
22.56560833	0.166387917
22.60102633	0.16608623
22.63644433	0.165784542
22.67186233	0.165485668
22.70728033	0.165186794
22.74269833	0.164890744
22.77811633	0.164594693
22.81353433	0.164301445
22.84895233	0.164008197
22.88437033	0.163717759
22.91978833	0.163427322
22.95520633	0.163139681
22.99062433	0.16285204
23.02604233	0.162567178
23.06146033	0.162282316
23.09687833	0.162000246
23.13229633	0.161718176
23.16771433	0.161438874
23.20313233	0.161159572
23.23855033	0.160883048
23.27396834	0.160606524
23.30938634	0.160332754
23.34480434	0.160058984
23.38022234	0.159787979
23.41564034	0.159516974
23.45105834	0.159248712
23.48647634	0.15898045
23.52189434	0.158714942
23.55731234	0.158449434
23.59273034	0.158186655
23.62814834	0.157923877
23.66356634	0.157663841
23.69898434	0.157403804
23.73440234	0.157146489
23.76982034	0.156889173
23.80523834	0.156634586
23.84065634	0.156379998
23.87607434	0.156128123
23.91149234	0.155876249
23.94691034	0.155627081
23.98232834	0.155377913
24.01774635	0.155131456
24.05316435	0.154885
24.08858235	0.154641235
24.12400035	0.15439747
24.15941835	0.154156407
24.19483635	0.153915344
24.23025435	0.153676962
24.26567235	0.15343858
24.30109035	0.153202891
24.33650835	0.152967203
24.37192635	0.152734184
24.40734435	0.152501164
24.44276235	0.152270829
24.47818035	0.152040493
24.51359835	0.151812821
24.54901635	0.151585148
24.58443435	0.151360146
24.61985235	0.151135144
24.65527035	0.150912795
24.69068835	0.150690447
24.72610635	0.15047076
24.76152436	0.150251074
24.79694236	0.150034033
24.83236036	0.149816991
24.86777836	0.149602604
24.90319636	0.149388216
24.93861436	0.149176472
24.97403236	0.148964728
25.00945036	0.148755615
25.04486836	0.148546502
25.08028636	0.148340031
25.11570436	0.14813356
25.15112236	0.147929714
25.18654036	0.147725868
25.22195836	0.147524653
25.25737636	0.147323437
25.29279436	0.147124843
25.32821236	0.146926248
25.36363036	0.146730275
25.39904836	0.146534301
25.43446636	0.146340943
25.46988437	0.146147585
25.50530237	0.145956843
25.54072037	0.145766102
25.57613837	0.145577964
25.61155637	0.145389827
25.64697437	0.145204301
25.68239237	0.145018776
25.71781037	0.144835845
25.75322837	0.144652915
25.78864637	0.144472591
25.82406437	0.144292267
25.85948237	0.144114538
25.89490037	0.143936808
25.93031837	0.143761677
25.96573637	0.143586546
26.00115437	0.143414005
26.03657237	0.143241464
26.07199037	0.143071508
26.10740837	0.142901553
26.14282637	0.142734189
26.17824437	0.142566825
26.21366238	0.14240204
26.24908038	0.142237255
26.28449838	0.142075054
26.31991638	0.141912854
26.35533438	0.141753232
26.39075238	0.14159361
26.42617038	0.141436567
26.46158838	0.141279525
26.49700638	0.141125054
26.53242438	0.140970583
26.56784238	0.140818691
26.60326038	0.140666799
26.63867838	0.140517473
26.67409638	0.140368147
26.70951438	0.140221398
26.74493238	0.140074648
26.78035038	0.139930464
26.81576838	0.139786279
26.85118638	0.139644664
26.88660438	0.139503048
26.92202238	0.139363995
26.95744039	0.139224942
26.99285839	0.139088458
27.02827639	0.138951974
27.06369439	0.138818051
27.09911239	0.138684128
27.13453039	0.138552766
27.16994839	0.138421403
27.20536639	0.138292606
27.24078439	0.138163809
27.27620239	0.138037566
27.31162039	0.137911323
27.34703839	0.137787645
27.38245639	0.137663967
27.41787439	0.137542844
27.45329239	0.137421721
27.48871039	0.137303161
27.52412839	0.137184601
27.55954639	0.137068595
27.59496439	0.136952589
27.63038239	0.136839144
27.6658004	0.1367257
27.7012184	0.136614809
27.7366364	0.136503918
27.7720544	0.136395587
27.8074724	0.136287257
27.8428904	0.13618148
27.8783084	0.136075703
27.9137264	0.135972488
27.9491444	0.135869272
27.9845624	0.135768614
28.0199804	0.135667957
28.0553984	0.135569853
28.0908164	0.135471749
28.1262344	0.135376205
28.1616524	0.135280662
28.1970704	0.135187675
28.2324884	0.135094688
28.2679064	0.135004263
28.3033244	0.134913837
28.3387424	0.13482597
28.3741604	0.134738103
28.40957841	0.134652799
28.44499641	0.134567494
28.48041441	0.134484747
28.51583241	0.134402001
28.55125041	0.134321822
28.58666841	0.134241643
28.62208641	0.134164022
28.65750441	0.134086402
28.69292241	0.134011349
28.72834041	0.133936297
28.76375841	0.133863809
28.79917641	0.133791322
28.83459441	0.133721401
28.87001241	0.133651481
28.90543041	0.133584129
28.94084841	0.133516778
28.97626641	0.133451997
29.01168441	0.133387217
29.04710241	0.133325009
29.08252041	0.1332628
29.11793841	0.133203165
29.15335642	0.133143529
29.18877442	0.13308647
29.22419242	0.13302941
29.25961042	0.132974929
29.29502842	0.132920448
29.33044642	0.132868543
29.36586442	0.132816639
29.40128242	0.132767317
29.43670042	0.132717996
29.47211842	0.132671261
29.50753642	0.132624526
29.54295442	0.132580374
29.57837242	0.132536222
29.61379042	0.13249466
29.64920842	0.132453098
29.68462642	0.132414126
29.72004442	0.132375155
29.75546242	0.132338777
29.79088042	0.132302399
29.82629842	0.132268619
29.86171642	0.132234839
29.89713443	0.132203657
29.93255243	0.132172475
29.96797043	0.132143893
30.00338843	0.13211531
30.03880643	0.132106364
30.07422443	0.132097417
30.10964243	0.132097417
30.14506043	0.132097417
30.18047843	0.132097417
30.21589643	0.132097417
30.25131443	0.132097417
30.28673243	0.132097417
30.32215043	0.132097417
30.35756843	0.132097417
30.39298643	0.132097417
30.42840443	0.132097417
30.46382243	0.132097417
30.49924043	0.132097417
30.53465843	0.132097417
30.57007643	0.132097417
30.60549444	0.132097417
30.64091244	0.132097417
30.67633044	0.132097417
30.71174844	0.132097417
30.74716644	0.132097417
30.78258444	0.132097417
30.81800244	0.132097417
30.85342044	0.132097417
30.88883844	0.132097417
30.92425644	0.132097417
30.95967444	0.132097417
30.99509244	0.132097417
31.03051044	0.132097417
31.06592844	0.132097417
31.10134644	0.132097417
31.13676444	0.132097417
31.17218244	0.132097417
31.20760044	0.132097417
31.24301844	0.132097417
31.27843644	0.132097417
31.31385444	0.132097417
31.34927245	0.132097417
31.38469045	0.132097417
31.42010845	0.132097417
31.45552645	0.132097417
31.49094445	0.132097417
31.52636245	0.132097417
31.56178045	0.132097417
31.59719845	0.132097417
31.63261645	0.132097417
31.66803445	0.132097417
31.70345245	0.132097417
31.73887045	0.132097417
31.77428845	0.132097417
31.80970645	0.132097417
31.84512445	0.132097417
31.88054245	0.132097417
31.91596045	0.132097417
31.95137845	0.132097417
31.98679645	0.132097417
32.02221445	0.132097417
32.05763245	0.132097417
32.09305046	0.132097417
32.12846846	0.132097417
32.16388646	0.132097417
32.19930446	0.132097417
32.23472246	0.132097417
32.27014046	0.132097417
32.30555846	0.132097417
32.34097646	0.132097417
32.37639446	0.132097417
32.41181246	0.132097417
32.44723046	0.132097417
32.48264846	0.132097417
32.51806646	0.132097417
32.55348446	0.132097417
32.58890246	0.132097417
32.62432046	0.132097417
32.65973846	0.132097417
32.69515646	0.132097417
32.73057446	0.132097417
32.76599246	0.132097417
32.80141047	0.132097417
32.83682847	0.132097417
32.87224647	0.132097417
32.90766447	0.132097417
32.94308247	0.132097417
32.97850047	0.132097417
