# Supplementary material for: Global Habitat Suitability and Ecological Niche Separation in the Phylum Placozoa
Source: PLoS One. 2015 Nov 18;10(11):e0140162. doi: 10.1371/journal.pone.0140162 (PMC4651326; doi:10.1371/journal.pone.0140162)
Supplement: S1 Data — (ZIP) [file pone.0140162.s001.zip › Figure 4 Raw Data/Salinity-All-Clades.txt]

Salinity.A	S.A.Prob
-4.10790011	2.31E-05
-4.058557308	2.31E-05
-4.009214507	2.31E-05
-3.959871706	2.31E-05
-3.910528904	2.31E-05
-3.861186103	2.31E-05
-3.811843302	2.31E-05
-3.7625005	2.31E-05
-3.713157699	2.31E-05
-3.663814898	2.31E-05
-3.614472096	2.31E-05
-3.565129295	2.31E-05
-3.515786494	2.31E-05
-3.466443693	2.31E-05
-3.417100891	2.31E-05
-3.36775809	2.31E-05
-3.318415289	2.31E-05
-3.269072487	2.31E-05
-3.219729686	2.31E-05
-3.170386885	2.31E-05
-3.121044083	2.31E-05
-3.071701282	2.31E-05
-3.022358481	2.31E-05
-2.973015679	2.31E-05
-2.923672878	2.31E-05
-2.874330077	2.31E-05
-2.824987275	2.31E-05
-2.775644474	2.31E-05
-2.726301673	2.31E-05
-2.676958871	2.31E-05
-2.62761607	2.31E-05
-2.578273269	2.31E-05
-2.528930467	2.31E-05
-2.479587666	2.31E-05
-2.430244865	2.31E-05
-2.380902064	2.31E-05
-2.331559262	2.31E-05
-2.282216461	2.31E-05
-2.23287366	2.31E-05
-2.183530858	2.31E-05
-2.134188057	2.31E-05
-2.084845256	2.31E-05
-2.035502454	2.31E-05
-1.986159653	2.31E-05
-1.936816852	2.31E-05
-1.88747405	2.31E-05
-1.838131249	2.31E-05
-1.788788448	2.31E-05
-1.739445646	2.31E-05
-1.690102845	2.31E-05
-1.640760044	2.31E-05
-1.591417242	2.31E-05
-1.542074441	2.31E-05
-1.49273164	2.31E-05
-1.443388838	2.31E-05
-1.394046037	2.31E-05
-1.344703236	2.31E-05
-1.295360435	2.31E-05
-1.246017633	2.31E-05
-1.196674832	2.31E-05
-1.147332031	2.31E-05
-1.097989229	2.31E-05
-1.048646428	2.31E-05
-0.999303627	2.31E-05
-0.949960825	2.31E-05
-0.900618024	2.31E-05
-0.851275223	2.31E-05
-0.801932421	2.31E-05
-0.75258962	2.31E-05
-0.703246819	2.31E-05
-0.653904017	2.31E-05
-0.604561216	2.31E-05
-0.555218415	2.31E-05
-0.505875613	2.31E-05
-0.456532812	2.31E-05
-0.407190011	2.31E-05
-0.357847209	2.31E-05
-0.308504408	2.31E-05
-0.259161607	2.31E-05
-0.209818806	2.31E-05
-0.160476004	2.31E-05
-0.111133203	2.31E-05
-0.061790402	2.31E-05
-0.0124476	2.32E-05
0.036895201	2.32E-05
0.086238002	2.33E-05
0.135580804	2.35E-05
0.184923605	2.36E-05
0.234266406	2.37E-05
0.283609208	2.39E-05
0.332952009	2.40E-05
0.38229481	2.42E-05
0.431637612	2.43E-05
0.480980413	2.44E-05
0.530323214	2.46E-05
0.579666016	2.47E-05
0.629008817	2.49E-05
0.678351618	2.50E-05
0.72769442	2.52E-05
0.777037221	2.53E-05
0.826380022	2.55E-05
0.875722823	2.56E-05
0.925065625	2.58E-05
0.974408426	2.60E-05
1.023751227	2.61E-05
1.073094029	2.63E-05
1.12243683	2.65E-05
1.171779631	2.66E-05
1.221122433	2.68E-05
1.270465234	2.70E-05
1.319808035	2.72E-05
1.369150837	2.73E-05
1.418493638	2.75E-05
1.467836439	2.77E-05
1.517179241	2.79E-05
1.566522042	2.81E-05
1.615864843	2.82E-05
1.665207645	2.84E-05
1.714550446	2.86E-05
1.763893247	2.88E-05
1.813236049	2.90E-05
1.86257885	2.92E-05
1.911921651	2.94E-05
1.961264452	2.96E-05
2.010607254	2.98E-05
2.059950055	3.00E-05
2.109292856	3.03E-05
2.158635658	3.05E-05
2.207978459	3.07E-05
2.25732126	3.09E-05
2.306664062	3.11E-05
2.356006863	3.14E-05
2.405349664	3.16E-05
2.454692466	3.18E-05
2.504035267	3.20E-05
2.553378068	3.23E-05
2.60272087	3.25E-05
2.652063671	3.28E-05
2.701406472	3.30E-05
2.750749274	3.33E-05
2.800092075	3.35E-05
2.849434876	3.38E-05
2.898777678	3.40E-05
2.948120479	3.43E-05
2.99746328	3.45E-05
3.046806081	3.48E-05
3.096148883	3.51E-05
3.145491684	3.53E-05
3.194834485	3.56E-05
3.244177287	3.59E-05
3.293520088	3.62E-05
3.342862889	3.64E-05
3.392205691	3.67E-05
3.441548492	3.70E-05
3.490891293	3.73E-05
3.540234095	3.76E-05
3.589576896	3.79E-05
3.638919697	3.82E-05
3.688262499	3.85E-05
3.7376053	3.88E-05
3.786948101	3.91E-05
3.836290903	3.95E-05
3.885633704	3.98E-05
3.934976505	4.01E-05
3.984319307	4.04E-05
4.033662108	4.08E-05
4.083004909	4.11E-05
4.13234771	4.14E-05
4.181690512	4.18E-05
4.231033313	4.21E-05
4.280376114	4.25E-05
4.329718916	4.29E-05
4.379061717	4.32E-05
4.428404518	4.36E-05
4.47774732	4.39E-05
4.527090121	4.43E-05
4.576432922	4.47E-05
4.625775724	4.51E-05
4.675118525	4.55E-05
4.724461326	4.59E-05
4.773804128	4.63E-05
4.823146929	4.67E-05
4.87248973	4.71E-05
4.921832532	4.75E-05
4.971175333	4.79E-05
5.020518134	4.83E-05
5.069860936	4.87E-05
5.119203737	4.92E-05
5.168546538	4.96E-05
5.217889339	5.00E-05
5.267232141	5.05E-05
5.316574942	5.09E-05
5.365917743	5.14E-05
5.415260545	5.18E-05
5.464603346	5.23E-05
5.513946147	5.28E-05
5.563288949	5.33E-05
5.61263175	5.37E-05
5.661974551	5.42E-05
5.711317353	5.47E-05
5.760660154	5.52E-05
5.810002955	5.57E-05
5.859345757	5.62E-05
5.908688558	5.68E-05
5.958031359	5.73E-05
6.007374161	5.78E-05
6.056716962	5.84E-05
6.106059763	5.89E-05
6.155402565	5.95E-05
6.204745366	6.00E-05
6.254088167	6.06E-05
6.303430968	6.11E-05
6.35277377	6.17E-05
6.402116571	6.23E-05
6.451459372	6.29E-05
6.500802174	6.35E-05
6.550144975	6.41E-05
6.599487776	6.47E-05
6.648830578	6.53E-05
6.698173379	6.60E-05
6.74751618	6.66E-05
6.796858982	6.72E-05
6.846201783	6.79E-05
6.895544584	6.85E-05
6.944887386	6.92E-05
6.994230187	6.99E-05
7.043572988	7.06E-05
7.09291579	7.12E-05
7.142258591	7.19E-05
7.191601392	7.26E-05
7.240944194	7.34E-05
7.290286995	7.41E-05
7.339629796	7.48E-05
7.388972597	7.56E-05
7.438315399	7.63E-05
7.4876582	7.71E-05
7.537001001	7.78E-05
7.586343803	7.86E-05
7.635686604	7.94E-05
7.685029405	8.02E-05
7.734372207	8.10E-05
7.783715008	8.18E-05
7.833057809	8.26E-05
7.882400611	8.35E-05
7.931743412	8.43E-05
7.981086213	8.52E-05
8.030429015	8.61E-05
8.079771816	8.69E-05
8.129114617	8.78E-05
8.178457419	8.87E-05
8.22780022	8.96E-05
8.277143021	9.06E-05
8.326485823	9.15E-05
8.375828624	9.24E-05
8.425171425	9.34E-05
8.474514226	9.44E-05
8.523857028	9.53E-05
8.573199829	9.63E-05
8.62254263	9.73E-05
8.671885432	9.84E-05
8.721228233	9.94E-05
8.770571034	1.00E-04
8.819913836	1.01E-04
8.869256637	1.03E-04
8.918599438	1.04E-04
8.96794224	1.05E-04
9.017285041	1.06E-04
9.066627842	1.07E-04
9.115970644	1.08E-04
9.165313445	1.09E-04
9.214656246	1.10E-04
9.263999048	1.12E-04
9.313341849	1.13E-04
9.36268465	1.14E-04
9.412027452	1.15E-04
9.461370253	1.17E-04
9.510713054	1.18E-04
9.560055855	1.19E-04
9.609398657	1.20E-04
9.658741458	1.22E-04
9.708084259	1.23E-04
9.757427061	1.24E-04
9.806769862	1.26E-04
9.856112663	1.27E-04
9.905455465	1.28E-04
9.954798266	1.30E-04
10.00414107	1.31E-04
10.05348387	1.33E-04
10.10282667	1.34E-04
10.15216947	1.36E-04
10.20151227	1.37E-04
10.25085507	1.39E-04
10.30019788	1.40E-04
10.34954068	1.42E-04
10.39888348	1.43E-04
10.44822628	1.45E-04
10.49756908	1.47E-04
10.54691188	1.48E-04
10.59625468	1.50E-04
10.64559748	1.52E-04
10.69494029	1.53E-04
10.74428309	1.55E-04
10.79362589	1.57E-04
10.84296869	1.59E-04
10.89231149	1.60E-04
10.94165429	1.62E-04
10.99099709	1.64E-04
11.0403399	1.66E-04
11.0896827	1.68E-04
11.1390255	1.70E-04
11.1883683	1.72E-04
11.2377111	1.74E-04
11.2870539	1.76E-04
11.3363967	1.78E-04
11.3857395	1.80E-04
11.43508231	1.82E-04
11.48442511	1.84E-04
11.53376791	1.86E-04
11.58311071	1.88E-04
11.63245351	1.90E-04
11.68179631	1.93E-04
11.73113911	1.95E-04
11.78048191	1.97E-04
11.82982472	1.99E-04
11.87916752	2.02E-04
11.92851032	2.04E-04
11.97785312	2.07E-04
12.02719592	2.09E-04
12.07653872	2.11E-04
12.12588152	2.14E-04
12.17522433	2.16E-04
12.22456713	2.19E-04
12.27390993	2.22E-04
12.32325273	2.24E-04
12.37259553	2.27E-04
12.42193833	2.30E-04
12.47128113	2.32E-04
12.52062393	2.35E-04
12.56996674	2.38E-04
12.61930954	2.41E-04
12.66865234	2.44E-04
12.71799514	2.47E-04
12.76733794	2.50E-04
12.81668074	2.53E-04
12.86602354	2.56E-04
12.91536635	2.59E-04
12.96470915	2.62E-04
13.01405195	2.65E-04
13.06339475	2.68E-04
13.11273755	2.72E-04
13.16208035	2.75E-04
13.21142315	2.78E-04
13.26076595	2.82E-04
13.31010876	2.85E-04
13.35945156	2.89E-04
13.40879436	2.92E-04
13.45813716	2.96E-04
13.50747996	2.99E-04
13.55682276	3.03E-04
13.60616556	3.07E-04
13.65550836	3.11E-04
13.70485117	3.15E-04
13.75419397	3.18E-04
13.80353677	3.22E-04
13.85287957	3.26E-04
13.90222237	3.31E-04
13.95156517	3.35E-04
14.00090797	3.39E-04
14.05025078	3.43E-04
14.09959358	3.47E-04
14.14893638	3.52E-04
14.19827918	3.56E-04
14.24762198	3.61E-04
14.29696478	3.65E-04
14.34630758	3.70E-04
14.39565038	3.75E-04
14.44499319	3.79E-04
14.49433599	3.84E-04
14.54367879	3.89E-04
14.59302159	3.94E-04
14.64236439	3.99E-04
14.69170719	4.04E-04
14.74104999	4.09E-04
14.7903928	4.14E-04
14.8397356	4.20E-04
14.8890784	4.25E-04
14.9384212	4.31E-04
14.987764	4.36E-04
15.0371068	4.42E-04
15.0864496	4.48E-04
15.1357924	4.53E-04
15.18513521	4.59E-04
15.23447801	4.65E-04
15.28382081	4.71E-04
15.33316361	4.77E-04
15.38250641	4.83E-04
15.43184921	4.90E-04
15.48119201	4.96E-04
15.53053481	5.03E-04
15.57987762	5.09E-04
15.62922042	5.16E-04
15.67856322	5.23E-04
15.72790602	5.30E-04
15.77724882	5.37E-04
15.82659162	5.44E-04
15.87593442	5.51E-04
15.92527723	5.58E-04
15.97462003	5.65E-04
16.02396283	5.73E-04
16.07330563	5.81E-04
16.12264843	5.88E-04
16.17199123	5.96E-04
16.22133403	6.04E-04
16.27067683	6.12E-04
16.32001964	6.20E-04
16.36936244	6.29E-04
16.41870524	6.37E-04
16.46804804	6.46E-04
16.51739084	6.54E-04
16.56673364	6.63E-04
16.61607644	6.72E-04
16.66541925	6.81E-04
16.71476205	6.90E-04
16.76410485	7.00E-04
16.81344765	7.09E-04
16.86279045	7.19E-04
16.91213325	7.28E-04
16.96147605	7.38E-04
17.01081885	7.48E-04
17.06016166	7.59E-04
17.10950446	7.69E-04
17.15884726	7.79E-04
17.20819006	7.90E-04
17.25753286	8.01E-04
17.30687566	8.12E-04
17.35621846	8.23E-04
17.40556127	8.34E-04
17.45490407	8.46E-04
17.50424687	8.57E-04
17.55358967	8.69E-04
17.60293247	8.81E-04
17.65227527	8.94E-04
17.70161807	9.06E-04
17.75096087	9.19E-04
17.80030368	9.31E-04
17.84964648	9.44E-04
17.89898928	9.57E-04
17.94833208	9.71E-04
17.99767488	9.84E-04
18.04701768	9.98E-04
18.09636048	0.001012108
18.14570328	0.001026421
18.19504609	0.001040734
18.24438889	0.001055491
18.29373169	0.001070248
18.34307449	0.001085464
18.39241729	0.00110068
18.44176009	0.001116369
18.49110289	0.001132059
18.5404457	0.001148238
18.5897885	0.001164418
18.6391313	0.001181104
18.6884741	0.001197789
18.7378169	0.001214998
18.7871597	0.001232207
18.8365025	0.001249958
18.8858453	0.001267708
18.93518811	0.001286018
18.98453091	0.001304328
19.03387371	0.001323215
19.08321651	0.001342103
19.13255931	0.001361589
19.18190211	0.001381076
19.23124491	0.00140118
19.28058772	0.001421285
19.32993052	0.001442029
19.37927332	0.001462773
19.42861612	0.001484178
19.47795892	0.001505584
19.52730172	0.001527674
19.57664452	0.001549764
19.62598732	0.001572562
19.67533013	0.001595359
19.72467293	0.001618889
19.77401573	0.001642419
19.82335853	0.001666706
19.87270133	0.001690994
19.92204413	0.001716065
19.97138693	0.001741136
20.02072973	0.001767018
20.07007254	0.001792899
20.11941534	0.001819621
20.16875814	0.001846342
20.21810094	0.001873932
20.26744374	0.001901522
20.31678654	0.00193001
20.36612934	0.001958498
20.41547215	0.001987918
20.46481495	0.002017337
20.51415775	0.002047719
20.56350055	0.002078101
20.61284335	0.00210948
20.66218615	0.002140859
20.71152895	0.00217327
20.76087175	0.002205682
20.81021456	0.002239162
20.85955736	0.002272642
20.90890016	0.002307229
20.95824296	0.002341815
21.00758576	0.002377548
21.05692856	0.002413281
21.10627136	0.002450201
21.15561417	0.002487121
21.20495697	0.00252527
21.25429977	0.002563418
21.30364257	0.002602841
21.35298537	0.002642263
21.40232817	0.002683005
21.45167097	0.002723747
21.50101377	0.002765855
21.55035658	0.002807962
21.59969938	0.002851486
21.64904218	0.002895011
21.69838498	0.002940002
21.74772778	0.002984993
21.79707058	0.003031504
21.84641338	0.003078015
21.89575619	0.003126102
21.94509899	0.003174189
21.99444179	0.003223909
22.04378459	0.00327363
22.09312739	0.003325041
22.14247019	0.003376453
22.19181299	0.00342962
22.24115579	0.003482788
22.2904986	0.003537774
22.3398414	0.00359276
22.3891842	0.003649631
22.438527	0.003706502
22.4878698	0.00376533
22.5372126	0.003824158
22.5865554	0.003885013
22.6358982	0.003945868
22.68524101	0.004008825
22.73458381	0.004071782
22.78392661	0.004136921
22.83326941	0.004202061
22.88261221	0.004269462
22.93195501	0.004336863
22.98129781	0.004406612
23.03064062	0.00447636
23.07998342	0.004548541
23.12932622	0.004620723
23.17866902	0.004695431
23.22801182	0.00477014
23.27735462	0.004847469
23.32669742	0.004924799
23.37604022	0.005004847
23.42538303	0.005084895
23.47472583	0.005167767
23.52406863	0.005250638
23.57341143	0.00533644
23.62275423	0.005422241
23.67209703	0.005511082
23.72143983	0.005599922
23.77078264	0.005691921
23.82012544	0.00578392
23.86946824	0.005879197
23.91881104	0.005974473
23.96815384	0.00607315
24.01749664	0.006171827
24.06683944	0.006274039
24.11618224	0.006376251
24.16552505	0.006482132
24.21486785	0.006588013
24.26421065	0.006697703
24.31355345	0.006807393
24.36289625	0.006921043
24.41223905	0.007034692
24.46158185	0.007152454
24.51092465	0.007270215
24.56026746	0.007392245
24.60961026	0.007514275
24.65895306	0.007640745
24.70829586	0.007767215
24.75763866	0.007898296
24.80698146	0.008029377
24.85632426	0.008165246
24.90566707	0.008301116
24.95500987	0.008441968
25.00435267	0.008582819
25.05369547	0.008728846
25.10303827	0.008874873
25.15238107	0.009026277
25.20172387	0.00917768
25.25106667	0.009334679
25.30040948	0.009491678
25.34975228	0.009654491
25.39909508	0.009817304
25.44843788	0.009986158
25.49778068	0.010155013
25.54712348	0.010330156
25.59646628	0.0105053
25.64580909	0.010686981
25.69515189	0.010868661
25.74449469	0.011057137
25.79383749	0.011245613
25.84318029	0.011441163
25.89252309	0.011636714
25.94186589	0.011839621
25.99120869	0.012042529
26.0405515	0.012253088
26.0898943	0.012463648
26.1392371	0.012682166
26.1885799	0.012900685
26.2379227	0.013127492
26.2872655	0.0133543
26.3366083	0.013589729
26.3859511	0.013825158
26.43529391	0.014069556
26.48463671	0.014313953
26.53397951	0.014567695
26.58332231	0.014821436
26.63266511	0.0150849
26.68200791	0.015348363
26.73135071	0.015621942
26.78069352	0.01589552
26.83003632	0.016179641
26.87937912	0.016463762
26.92872192	0.016758854
26.97806472	0.017053945
27.02740752	0.017360456
27.07675032	0.017666966
27.12609312	0.017985379
27.17543593	0.018303793
27.22477873	0.018634598
27.27412153	0.018965403
27.32346433	0.019309108
27.37280713	0.019652813
27.42214993	0.02000997
27.47149273	0.020367126
27.52083554	0.02073829
27.57017834	0.021109454
27.61952114	0.021495203
27.66886394	0.021880952
27.71820674	0.022281914
27.76754954	0.022682876
27.81689234	0.023099683
27.86623514	0.023516491
27.91557795	0.023949801
27.96492075	0.024383112
28.01426355	0.024833642
28.06360635	0.025284172
28.11294915	0.025752638
28.16229195	0.026221105
28.21163475	0.02670826
28.26097756	0.027195416
28.31032036	0.027702072
28.35966316	0.028208728
28.40900596	0.028735704
28.45834876	0.02926268
28.50769156	0.029810831
28.55703436	0.030358982
28.60637716	0.030929233
28.65571997	0.031499484
28.70506277	0.032092769
28.75440557	0.032686054
28.80374837	0.033303344
28.85309117	0.033920635
28.90243397	0.034562985
28.95177677	0.035205335
29.00111957	0.035873806
29.05046238	0.036542278
29.09980518	0.037237978
29.14914798	0.037933677
29.19849078	0.038657803
29.24783358	0.039381929
29.29717638	0.040135689
29.34651918	0.040889449
29.39586199	0.041674118
29.44520479	0.042458787
29.49454759	0.043275678
29.54389039	0.044092569
29.59323319	0.044943103
29.64257599	0.045793636
29.69191879	0.04667924
29.74126159	0.047564844
29.7906044	0.048487013
29.8399472	0.049409181
29.88929	0.050369521
29.9386328	0.05132986
29.9879756	0.052329994
30.0373184	0.053330128
30.0866612	0.054371742
30.13600401	0.055413355
30.18534681	0.056498266
30.23468961	0.057583177
30.28403241	0.058713219
30.33337521	0.059843262
30.38271801	0.061020336
30.43206081	0.062197411
30.48140361	0.063423568
30.53074642	0.064649725
30.58008922	0.065927022
30.62943202	0.067204319
30.67877482	0.068534896
30.72811762	0.069865473
30.77746042	0.071251626
30.82680322	0.072637779
30.87614602	0.074081811
30.92548883	0.075525844
30.97483163	0.077030141
31.02417443	0.078534439
31.07351723	0.080101561
31.12286003	0.081668683
31.17220283	0.083301187
31.22154563	0.08493369
31.27088844	0.08663422
31.32023124	0.08833475
31.36957404	0.090106129
31.41891684	0.091877508
31.46825964	0.093722552
31.51760244	0.095567596
31.56694524	0.097489199
31.61628804	0.099410802
31.66563085	0.101412051
31.71497365	0.1034133
31.76431645	0.105497251
31.81365925	0.107581202
31.86300205	0.109750983
31.91234485	0.111920764
31.96168765	0.114179743
32.01103046	0.116438723
32.06037326	0.118789979
32.10971606	0.121141236
32.15905886	0.123588365
32.20840166	0.126035495
32.25774446	0.128581821
32.30708726	0.131128147
32.35643006	0.133777122
32.40577287	0.136426097
32.45511567	0.139181206
32.50445847	0.141936314
32.55380127	0.144801059
32.60314407	0.147665803
32.65248687	0.150643572
32.70182967	0.153621341
32.75117247	0.156715852
32.80051528	0.159810363
32.84985808	0.163024959
32.89920088	0.166239555
32.94854368	0.169577642
32.99788648	0.172915728
33.04722928	0.176380635
33.09657208	0.179845542
33.14591489	0.183440492
33.19525769	0.187035441
33.24460049	0.190763393
33.29394329	0.194491345
33.34328609	0.198355524
33.39262889	0.202219704
33.44197169	0.206222726
33.49131449	0.210225749
33.5406573	0.214370145
33.5900001	0.218514541
33.6393429	0.222802578
33.6886857	0.227090615
33.7380285	0.231524278
33.7873713	0.235957941
33.8367141	0.240538864
33.88605691	0.245119786
33.93539971	0.249849048
33.98474251	0.25457831
34.03408531	0.259457119
34.08342811	0.264335927
34.13277091	0.269364494
34.18211371	0.274393061
34.23145651	0.279571258
34.28079932	0.284749454
34.33014212	0.290076624
34.37948492	0.295403793
34.42882772	0.300878683
34.47817052	0.306353572
34.52751332	0.311974086
34.57685612	0.3175946
34.62619893	0.323358642
34.67554173	0.329122683
34.72488453	0.335026811
34.77422733	0.340930939
34.82357013	0.346971205
34.87291293	0.353011471
34.92225573	0.359183183
34.97159853	0.365354896
35.02094134	0.371652603
35.07028414	0.377950311
35.11962694	0.384367555
35.16896974	0.3907848
35.21831254	0.397315085
35.26765534	0.40384537
35.31699814	0.410480696
35.36634094	0.417116022
35.41568375	0.423847902
35.46502655	0.430579782
35.51436935	0.437399009
35.56371215	0.444218236
35.61305495	0.451114896
35.66239775	0.458011556
35.71174055	0.464974853
35.76108336	0.471938151
35.81042616	0.478957522
35.85976896	0.485976893
35.90911176	0.493040428
35.95845456	0.500103962
36.00779736	0.507199597
36.05714016	0.514295232
36.10648296	0.521410543
36.15582577	0.528525853
36.20516857	0.535648128
36.25451137	0.542770404
36.30385417	0.549886528
36.35319697	0.557002652
36.40253977	0.5641002
36.45188257	0.571197748
36.50122538	0.578263527
36.55056818	0.585329306
36.59991098	0.592350537
36.64925378	0.599371767
36.69859658	0.60633586
36.74793938	0.613299954
36.79728218	0.620194703
36.84662498	0.627089453
36.89596779	0.633902735
36.94531059	0.640716016
36.99465339	0.647437078
37.04399619	0.654158139
37.09333899	0.660775954
37.14268179	0.667393768
37.19202459	0.67389828
37.24136739	0.680402792
37.2907102	0.686784667
37.340053	0.693166542
37.3893958	0.699417174
37.4387386	0.705667806
37.4880814	0.711779433
37.5374242	0.717891061
37.586767	0.723856533
37.63610981	0.729822004
37.68545261	0.735635698
37.73479541	0.741449392
37.78413821	0.747105873
37.83348101	0.752762353
37.88282381	0.758257294
37.93216661	0.763752234
37.98150941	0.769082135
38.03085222	0.774412036
38.08019502	0.779574221
38.12953782	0.784736407
38.17888062	0.789728838
38.22822342	0.79472127
38.27756622	0.799543244
38.32690902	0.804365218
38.37625183	0.80901618
38.42559463	0.813667142
38.47493743	0.818147379
38.52428023	0.822627616
38.57362303	0.826938105
38.62296583	0.831248593
38.67230863	0.835390836
38.72165143	0.839533079
38.77099424	0.843508995
38.82033704	0.84748491
38.86967984	0.851297337
38.91902264	0.855109763
38.96836544	0.858761495
39.01770824	0.862413228
39.06705104	0.865907574
39.11639385	0.86940192
39.16573665	0.87274254
39.21507945	0.876083159
39.26442225	0.879273963
39.31376505	0.882464767
39.36310785	0.885509765
39.41245065	0.888554764
39.46179345	0.891458535
39.51113626	0.894362307
39.56047906	0.897129166
39.60982186	0.899896026
39.65916466	0.902530575
39.70850746	0.905165124
39.75785026	0.907671976
39.80719306	0.910178828
39.85653586	0.912562656
39.90587867	0.914946485
39.95522147	0.917211896
40.00456427	0.919477308
40.05390707	0.921629137
40.10324987	0.923780966
40.15259267	0.925823766
40.20193547	0.927866566
40.25127828	0.929804909
40.30062108	0.931743252
40.34996388	0.933581626
40.39930668	0.935420001
40.44864948	0.93716284
40.49799228	0.93890568
40.54733508	0.940557277
40.59667788	0.942208874
40.64602069	0.943773401
40.69536349	0.945337927
40.74470629	0.946819562
40.79404909	0.948301196
40.84339189	0.94970386
40.89273469	0.951106524
40.94207749	0.952434027
40.9914203	0.95376153
41.0407631	0.955017596
41.0901059	0.956273663
41.1394487	0.956677073
41.1887915	0.957080483
41.2381343	0.957080483
41.2874771	0.957080483
41.3368199	0.957080483
41.38616271	0.957080483
41.43550551	0.957080483
41.48484831	0.957080483
41.53419111	0.957080483
41.58353391	0.957080483
41.63287671	0.957080483
41.68221951	0.957080483
41.73156231	0.957080483
41.78090512	0.957080483
41.83024792	0.957080483
41.87959072	0.957080483
41.92893352	0.957080483
41.97827632	0.957080483
42.02761912	0.957080483
42.07696192	0.957080483
42.12630473	0.957080483
42.17564753	0.957080483
42.22499033	0.957080483
42.27433313	0.957080483
42.32367593	0.957080483
42.37301873	0.957080483
42.42236153	0.957080483
42.47170433	0.957080483
42.52104714	0.957080483
42.57038994	0.957080483
42.61973274	0.957080483
42.66907554	0.957080483
42.71841834	0.957080483
42.76776114	0.957080483
42.81710394	0.957080483
42.86644675	0.957080483
42.91578955	0.957080483
42.96513235	0.957080483
43.01447515	0.957080483
43.06381795	0.957080483
43.11316075	0.957080483
43.16250355	0.957080483
43.21184635	0.957080483
43.26118916	0.957080483
43.31053196	0.957080483
43.35987476	0.957080483
43.40921756	0.957080483
43.45856036	0.957080483
43.50790316	0.957080483
43.55724596	0.957080483
43.60658876	0.957080483
43.65593157	0.957080483
43.70527437	0.957080483
43.75461717	0.957080483
43.80395997	0.957080483
43.85330277	0.957080483
43.90264557	0.957080483
43.95198837	0.957080483
44.00133118	0.957080483
44.05067398	0.957080483
44.10001678	0.957080483
44.14935958	0.957080483
44.19870238	0.957080483
44.24804518	0.957080483
44.29738798	0.957080483
44.34673078	0.957080483
44.39607359	0.957080483
44.44541639	0.957080483
44.49475919	0.957080483
44.54410199	0.957080483
44.59344479	0.957080483
44.64278759	0.957080483
44.69213039	0.957080483
44.7414732	0.957080483
44.790816	0.957080483
44.8401588	0.957080483
44.8895016	0.957080483
44.9388444	0.957080483
44.9881872	0.957080483
45.03753	0.957080483
45.0868728	0.957080483
45.13621561	0.957080483
45.18555841	0.957080483
45.23490121	0.957080483
