# Supplementary material for: Global Habitat Suitability and Ecological Niche Separation in the Phylum Placozoa
Source: PLoS One. 2015 Nov 18;10(11):e0140162. doi: 10.1371/journal.pone.0140162 (PMC4651326; doi:10.1371/journal.pone.0140162)
Supplement: S1 Data — (ZIP) [file pone.0140162.s001.zip › Figure 4 Raw Data/Salinity-clade-I.txt]

Salinity.I	S.I.Prob
-4.105200125	1.18E-08
-4.055625723	1.18E-08
-4.006051322	1.18E-08
-3.95647692	1.18E-08
-3.906902519	1.18E-08
-3.857328117	1.18E-08
-3.807753716	1.18E-08
-3.758179314	1.18E-08
-3.708604913	1.18E-08
-3.659030511	1.18E-08
-3.60945611	1.18E-08
-3.559881708	1.18E-08
-3.510307307	1.18E-08
-3.460732905	1.18E-08
-3.411158504	1.18E-08
-3.361584102	1.18E-08
-3.312009701	1.18E-08
-3.262435299	1.18E-08
-3.212860898	1.18E-08
-3.163286496	1.18E-08
-3.113712095	1.18E-08
-3.064137693	1.18E-08
-3.014563292	1.18E-08
-2.96498889	1.18E-08
-2.915414489	1.18E-08
-2.865840087	1.18E-08
-2.816265686	1.18E-08
-2.766691284	1.18E-08
-2.717116883	1.18E-08
-2.667542481	1.18E-08
-2.61796808	1.18E-08
-2.568393678	1.18E-08
-2.518819277	1.18E-08
-2.469244875	1.18E-08
-2.419670474	1.18E-08
-2.370096072	1.18E-08
-2.320521671	1.18E-08
-2.270947269	1.18E-08
-2.221372868	1.18E-08
-2.171798466	1.18E-08
-2.122224064	1.18E-08
-2.072649663	1.18E-08
-2.023075261	1.18E-08
-1.97350086	1.18E-08
-1.923926458	1.18E-08
-1.874352057	1.18E-08
-1.824777655	1.18E-08
-1.775203254	1.18E-08
-1.725628852	1.18E-08
-1.676054451	1.18E-08
-1.626480049	1.18E-08
-1.576905648	1.18E-08
-1.527331246	1.18E-08
-1.477756845	1.18E-08
-1.428182443	1.18E-08
-1.378608042	1.18E-08
-1.32903364	1.18E-08
-1.279459239	1.18E-08
-1.229884837	1.18E-08
-1.180310436	1.18E-08
-1.130736034	1.18E-08
-1.081161633	1.18E-08
-1.031587231	1.18E-08
-0.98201283	1.18E-08
-0.932438428	1.18E-08
-0.882864027	1.18E-08
-0.833289625	1.18E-08
-0.783715224	1.18E-08
-0.734140822	1.18E-08
-0.684566421	1.18E-08
-0.634992019	1.18E-08
-0.585417618	1.18E-08
-0.535843216	1.18E-08
-0.486268815	1.18E-08
-0.436694413	1.18E-08
-0.387120012	1.18E-08
-0.33754561	1.18E-08
-0.287971209	1.18E-08
-0.238396807	1.18E-08
-0.188822406	1.18E-08
-0.139248004	1.18E-08
-0.089673603	1.18E-08
-0.040099201	1.18E-08
0.0094752	1.18E-08
0.059049602	1.18E-08
0.108624003	1.18E-08
0.158198405	1.18E-08
0.207772806	1.19E-08
0.257347208	1.19E-08
0.306921609	1.19E-08
0.356496011	1.19E-08
0.406070412	1.19E-08
0.455644814	1.20E-08
0.505219215	1.20E-08
0.554793617	1.20E-08
0.604368018	1.21E-08
0.65394242	1.21E-08
0.703516821	1.21E-08
0.753091223	1.21E-08
0.802665624	1.22E-08
0.852240026	1.22E-08
0.901814427	1.22E-08
0.951388829	1.23E-08
1.00096323	1.23E-08
1.050537632	1.23E-08
1.100112033	1.24E-08
1.149686435	1.24E-08
1.199260836	1.24E-08
1.248835238	1.25E-08
1.298409639	1.25E-08
1.347984041	1.26E-08
1.397558442	1.26E-08
1.447132844	1.26E-08
1.496707245	1.27E-08
1.546281647	1.27E-08
1.595856048	1.28E-08
1.64543045	1.28E-08
1.695004851	1.29E-08
1.744579253	1.29E-08
1.794153654	1.30E-08
1.843728056	1.30E-08
1.893302457	1.31E-08
1.942876859	1.31E-08
1.99245126	1.32E-08
2.042025662	1.32E-08
2.091600063	1.33E-08
2.141174465	1.33E-08
2.190748866	1.34E-08
2.240323268	1.34E-08
2.289897669	1.35E-08
2.339472071	1.36E-08
2.389046472	1.36E-08
2.438620874	1.37E-08
2.488195275	1.37E-08
2.537769677	1.38E-08
2.587344078	1.39E-08
2.63691848	1.39E-08
2.686492881	1.40E-08
2.736067283	1.41E-08
2.785641684	1.41E-08
2.835216086	1.42E-08
2.884790487	1.43E-08
2.934364889	1.44E-08
2.98393929	1.44E-08
3.033513692	1.45E-08
3.083088093	1.46E-08
3.132662495	1.47E-08
3.182236896	1.47E-08
3.231811298	1.48E-08
3.281385699	1.49E-08
3.330960101	1.50E-08
3.380534502	1.51E-08
3.430108904	1.52E-08
3.479683305	1.53E-08
3.529257707	1.53E-08
3.578832108	1.54E-08
3.62840651	1.55E-08
3.677980911	1.56E-08
3.727555313	1.57E-08
3.777129714	1.58E-08
3.826704116	1.59E-08
3.876278517	1.60E-08
3.925852919	1.61E-08
3.97542732	1.62E-08
4.025001722	1.63E-08
4.074576123	1.64E-08
4.124150525	1.65E-08
4.173724926	1.67E-08
4.223299328	1.68E-08
4.272873729	1.69E-08
4.322448131	1.70E-08
4.372022532	1.71E-08
4.421596934	1.72E-08
4.471171335	1.74E-08
4.520745737	1.75E-08
4.570320138	1.76E-08
4.61989454	1.77E-08
4.669468941	1.79E-08
4.719043343	1.80E-08
4.768617744	1.81E-08
4.818192146	1.83E-08
4.867766547	1.84E-08
4.917340949	1.86E-08
4.96691535	1.87E-08
5.016489752	1.89E-08
5.066064153	1.90E-08
5.115638555	1.91E-08
5.165212956	1.93E-08
5.214787358	1.95E-08
5.264361759	1.96E-08
5.313936161	1.98E-08
5.363510562	1.99E-08
5.413084964	2.01E-08
5.462659365	2.03E-08
5.512233767	2.04E-08
5.561808168	2.06E-08
5.61138257	2.08E-08
5.660956971	2.10E-08
5.710531373	2.12E-08
5.760105774	2.13E-08
5.809680176	2.15E-08
5.859254577	2.17E-08
5.908828979	2.19E-08
5.95840338	2.21E-08
6.007977782	2.23E-08
6.057552183	2.25E-08
6.107126585	2.27E-08
6.156700986	2.29E-08
6.206275388	2.32E-08
6.255849789	2.34E-08
6.305424191	2.36E-08
6.354998592	2.38E-08
6.404572994	2.41E-08
6.454147395	2.43E-08
6.503721797	2.45E-08
6.553296198	2.48E-08
6.6028706	2.50E-08
6.652445001	2.53E-08
6.702019403	2.55E-08
6.751593804	2.58E-08
6.801168206	2.60E-08
6.850742607	2.63E-08
6.900317009	2.66E-08
6.94989141	2.68E-08
6.999465812	2.71E-08
7.049040213	2.74E-08
7.098614615	2.77E-08
7.148189016	2.80E-08
7.197763418	2.83E-08
7.247337819	2.86E-08
7.296912221	2.89E-08
7.346486622	2.92E-08
7.396061024	2.95E-08
7.445635425	2.99E-08
7.495209827	3.02E-08
7.544784228	3.05E-08
7.59435863	3.09E-08
7.643933031	3.12E-08
7.693507433	3.16E-08
7.743081834	3.19E-08
7.792656236	3.23E-08
7.842230637	3.27E-08
7.891805039	3.31E-08
7.94137944	3.35E-08
7.990953842	3.39E-08
8.040528243	3.43E-08
8.090102645	3.47E-08
8.139677046	3.51E-08
8.189251448	3.55E-08
8.238825849	3.59E-08
8.288400251	3.64E-08
8.337974652	3.68E-08
8.387549054	3.73E-08
8.437123455	3.77E-08
8.486697857	3.82E-08
8.536272258	3.87E-08
8.58584666	3.92E-08
8.635421061	3.97E-08
8.684995463	4.02E-08
8.734569864	4.07E-08
8.784144266	4.12E-08
8.833718667	4.18E-08
8.883293069	4.23E-08
8.93286747	4.29E-08
8.982441872	4.34E-08
9.032016273	4.40E-08
9.081590675	4.46E-08
9.131165076	4.52E-08
9.180739478	4.58E-08
9.230313879	4.64E-08
9.279888281	4.71E-08
9.329462682	4.77E-08
9.379037084	4.84E-08
9.428611485	4.90E-08
9.478185887	4.97E-08
9.527760288	5.04E-08
9.57733469	5.11E-08
9.626909091	5.19E-08
9.676483493	5.26E-08
9.726057894	5.34E-08
9.775632296	5.41E-08
9.825206697	5.49E-08
9.874781099	5.57E-08
9.9243555	5.65E-08
9.973929902	5.73E-08
10.0235043	5.82E-08
10.0730787	5.90E-08
10.12265311	5.99E-08
10.17222751	6.08E-08
10.22180191	6.18E-08
10.27137631	6.27E-08
10.32095071	6.36E-08
10.37052511	6.46E-08
10.42009952	6.56E-08
10.46967392	6.66E-08
10.51924832	6.77E-08
10.56882272	6.87E-08
10.61839712	6.98E-08
10.66797152	7.09E-08
10.71754592	7.20E-08
10.76712033	7.32E-08
10.81669473	7.44E-08
10.86626913	7.55E-08
10.91584353	7.68E-08
10.96541793	7.80E-08
11.01499233	7.93E-08
11.06456673	8.06E-08
11.11414114	8.19E-08
11.16371554	8.33E-08
11.21328994	8.47E-08
11.26286434	8.61E-08
11.31243874	8.75E-08
11.36201314	8.90E-08
11.41158755	9.05E-08
11.46116195	9.21E-08
11.51073635	9.37E-08
11.56031075	9.53E-08
11.60988515	9.69E-08
11.65945955	9.86E-08
11.70903395	1.00E-07
11.75860836	1.02E-07
11.80818276	1.04E-07
11.85775716	1.06E-07
11.90733156	1.08E-07
11.95690596	1.10E-07
12.00648036	1.12E-07
12.05605476	1.14E-07
12.10562917	1.16E-07
12.15520357	1.18E-07
12.20477797	1.20E-07
12.25435237	1.22E-07
12.30392677	1.24E-07
12.35350117	1.27E-07
12.40307558	1.29E-07
12.45264998	1.31E-07
12.50222438	1.34E-07
12.55179878	1.36E-07
12.60137318	1.39E-07
12.65094758	1.42E-07
12.70052198	1.44E-07
12.75009639	1.47E-07
12.79967079	1.50E-07
12.84924519	1.53E-07
12.89881959	1.56E-07
12.94839399	1.59E-07
12.99796839	1.62E-07
13.04754279	1.65E-07
13.0971172	1.69E-07
13.1466916	1.72E-07
13.196266	1.75E-07
13.2458404	1.79E-07
13.2954148	1.82E-07
13.3449892	1.86E-07
13.39456361	1.90E-07
13.44413801	1.94E-07
13.49371241	1.98E-07
13.54328681	2.02E-07
13.59286121	2.06E-07
13.64243561	2.10E-07
13.69201001	2.15E-07
13.74158442	2.19E-07
13.79115882	2.24E-07
13.84073322	2.29E-07
13.89030762	2.33E-07
13.93988202	2.38E-07
13.98945642	2.44E-07
14.03903082	2.49E-07
14.08860523	2.54E-07
14.13817963	2.60E-07
14.18775403	2.65E-07
14.23732843	2.71E-07
14.28690283	2.77E-07
14.33647723	2.83E-07
14.38605164	2.89E-07
14.43562604	2.96E-07
14.48520044	3.03E-07
14.53477484	3.09E-07
14.58434924	3.16E-07
14.63392364	3.23E-07
14.68349804	3.31E-07
14.73307245	3.38E-07
14.78264685	3.46E-07
14.83222125	3.54E-07
14.88179565	3.62E-07
14.93137005	3.70E-07
14.98094445	3.79E-07
15.03051885	3.88E-07
15.08009326	3.97E-07
15.12966766	4.06E-07
15.17924206	4.16E-07
15.22881646	4.25E-07
15.27839086	4.36E-07
15.32796526	4.46E-07
15.37753967	4.57E-07
15.42711407	4.67E-07
15.47668847	4.79E-07
15.52626287	4.90E-07
15.57583727	5.02E-07
15.62541167	5.14E-07
15.67498607	5.27E-07
15.72456048	5.40E-07
15.77413488	5.53E-07
15.82370928	5.67E-07
15.87328368	5.81E-07
15.92285808	5.95E-07
15.97243248	6.10E-07
16.02200688	6.25E-07
16.07158129	6.41E-07
16.12115569	6.57E-07
16.17073009	6.74E-07
16.22030449	6.90E-07
16.26987889	7.08E-07
16.31945329	7.26E-07
16.3690277	7.45E-07
16.4186021	7.64E-07
16.4681765	7.84E-07
16.5177509	8.04E-07
16.5673253	8.25E-07
16.6168997	8.46E-07
16.6664741	8.68E-07
16.71604851	8.90E-07
16.76562291	9.14E-07
16.81519731	9.38E-07
16.86477171	9.63E-07
16.91434611	9.88E-07
16.96392051	1.01E-06
17.01349491	1.04E-06
17.06306932	1.07E-06
17.11264372	1.10E-06
17.16221812	1.13E-06
17.21179252	1.16E-06
17.26136692	1.19E-06
17.31094132	1.22E-06
17.36051573	1.25E-06
17.41009013	1.29E-06
17.45966453	1.32E-06
17.50923893	1.36E-06
17.55881333	1.40E-06
17.60838773	1.44E-06
17.65796213	1.48E-06
17.70753654	1.52E-06
17.75711094	1.56E-06
17.80668534	1.60E-06
17.85625974	1.65E-06
17.90583414	1.69E-06
17.95540854	1.74E-06
18.00498294	1.79E-06
18.05455735	1.84E-06
18.10413175	1.89E-06
18.15370615	1.95E-06
18.20328055	2.00E-06
18.25285495	2.06E-06
18.30242935	2.12E-06
18.35200376	2.18E-06
18.40157816	2.24E-06
18.45115256	2.31E-06
18.50072696	2.37E-06
18.55030136	2.44E-06
18.59987576	2.51E-06
18.64945016	2.58E-06
18.69902457	2.66E-06
18.74859897	2.74E-06
18.79817337	2.82E-06
18.84774777	2.90E-06
18.89732217	2.98E-06
18.94689657	3.07E-06
18.99647097	3.16E-06
19.04604538	3.26E-06
19.09561978	3.35E-06
19.14519418	3.45E-06
19.19476858	3.56E-06
19.24434298	3.66E-06
19.29391738	3.77E-06
19.34349179	3.89E-06
19.39306619	4.00E-06
19.44264059	4.12E-06
19.49221499	4.25E-06
19.54178939	4.38E-06
19.59136379	4.51E-06
19.64093819	4.65E-06
19.6905126	4.79E-06
19.740087	4.93E-06
19.7896614	5.08E-06
19.8392358	5.24E-06
19.8888102	5.40E-06
19.9383846	5.57E-06
19.987959	5.74E-06
20.03753341	5.92E-06
20.08710781	6.10E-06
20.13668221	6.29E-06
20.18625661	6.48E-06
20.23583101	6.68E-06
20.28540541	6.89E-06
20.33497982	7.11E-06
20.38455422	7.33E-06
20.43412862	7.56E-06
20.48370302	7.79E-06
20.53327742	8.04E-06
20.58285182	8.29E-06
20.63242622	8.56E-06
20.68200063	8.82E-06
20.73157503	9.11E-06
20.78114943	9.39E-06
20.83072383	9.69E-06
20.88029823	9.99E-06
20.92987263	1.03E-05
20.97944703	1.06E-05
21.02902144	1.10E-05
21.07859584	1.13E-05
21.12817024	1.17E-05
21.17774464	1.21E-05
21.22731904	1.25E-05
21.27689344	1.29E-05
21.32646785	1.33E-05
21.37604225	1.37E-05
21.42561665	1.42E-05
21.47519105	1.46E-05
21.52476545	1.51E-05
21.57433985	1.56E-05
21.62391425	1.61E-05
21.67348866	1.66E-05
21.72306306	1.72E-05
21.77263746	1.77E-05
21.82221186	1.83E-05
21.87178626	1.89E-05
21.92136066	1.95E-05
21.97093506	2.01E-05
22.02050947	2.08E-05
22.07008387	2.15E-05
22.11965827	2.22E-05
22.16923267	2.29E-05
22.21880707	2.37E-05
22.26838147	2.45E-05
22.31795588	2.53E-05
22.36753028	2.61E-05
22.41710468	2.70E-05
22.46667908	2.79E-05
22.51625348	2.88E-05
22.56582788	2.98E-05
22.61540228	3.08E-05
22.66497669	3.18E-05
22.71455109	3.29E-05
22.76412549	3.40E-05
22.81369989	3.51E-05
22.86327429	3.63E-05
22.91284869	3.76E-05
22.96242309	3.88E-05
23.0119975	4.01E-05
23.0615719	4.15E-05
23.1111463	4.29E-05
23.1607207	4.43E-05
23.2102951	4.58E-05
23.2598695	4.74E-05
23.30944391	4.90E-05
23.35901831	5.07E-05
23.40859271	5.24E-05
23.45816711	5.42E-05
23.50774151	5.61E-05
23.55731591	5.79E-05
23.60689031	6.00E-05
23.65646472	6.20E-05
23.70603912	6.41E-05
23.75561352	6.63E-05
23.80518792	6.86E-05
23.85476232	7.09E-05
23.90433672	7.34E-05
23.95391112	7.59E-05
24.00348553	7.86E-05
24.05305993	8.13E-05
24.10263433	8.41E-05
24.15220873	8.70E-05
24.20178313	9.01E-05
24.25135753	9.31E-05
24.30093194	9.64E-05
24.35050634	9.97E-05
24.40008074	1.03E-04
24.44965514	1.07E-04
24.49922954	1.11E-04
24.54880394	1.14E-04
24.59837834	1.18E-04
24.64795275	1.23E-04
24.69752715	1.27E-04
24.74710155	1.31E-04
24.79667595	1.36E-04
24.84625035	1.41E-04
24.89582475	1.46E-04
24.94539915	1.51E-04
24.99497356	1.56E-04
25.04454796	1.62E-04
25.09412236	1.67E-04
25.14369676	1.73E-04
25.19327116	1.79E-04
25.24284556	1.86E-04
25.29241997	1.92E-04
25.34199437	1.99E-04
25.39156877	2.06E-04
25.44114317	2.13E-04
25.49071757	2.21E-04
25.54029197	2.29E-04
25.58986637	2.37E-04
25.63944078	2.46E-04
25.68901518	2.55E-04
25.73858958	2.63E-04
25.78816398	2.73E-04
25.83773838	2.83E-04
25.88731278	2.93E-04
25.93688718	3.03E-04
25.98646159	3.14E-04
26.03603599	3.26E-04
26.08561039	3.37E-04
26.13518479	3.49E-04
26.18475919	3.62E-04
26.23433359	3.75E-04
26.283908	3.89E-04
26.3334824	4.03E-04
26.3830568	4.18E-04
26.4326312	4.32E-04
26.4822056	4.48E-04
26.53178	4.64E-04
26.5813544	4.82E-04
26.63092881	4.99E-04
26.68050321	5.17E-04
26.73007761	5.36E-04
26.77965201	5.56E-04
26.82922641	5.75E-04
26.87880081	5.97E-04
26.92837521	6.18E-04
26.97794962	6.41E-04
27.02752402	6.64E-04
27.07709842	6.89E-04
27.12667282	7.14E-04
27.17624722	7.41E-04
27.22582162	7.67E-04
27.27539603	7.96E-04
27.32497043	8.25E-04
27.37454483	8.56E-04
27.42411923	8.87E-04
27.47369363	9.20E-04
27.52326803	9.54E-04
27.57284243	9.90E-04
27.62241684	0.001025567
27.67199124	0.001064282
27.72156564	0.001102997
27.77114004	0.00114471
27.82071444	0.001186423
27.87028884	0.00123137
27.91986324	0.001276316
27.96943765	0.001324755
28.01901205	0.001373193
28.06858645	0.001425399
28.11816085	0.001477605
28.16773525	0.001533881
28.21730965	0.001590157
28.26688406	0.001650824
28.31645846	0.001711491
28.36603286	0.001776902
28.41560726	0.001842314
28.46518166	0.001912846
28.51475606	0.001983379
28.56433046	0.002059446
28.61390487	0.002135512
28.66347927	0.002217553
28.71305367	0.002299594
28.76262807	0.002388092
28.81220247	0.002476589
28.86177687	0.002572062
28.91135128	0.002667534
28.96092568	0.002770541
29.01050008	0.002873547
29.06007448	0.002984698
29.10964888	0.003095849
29.15922328	0.003215797
29.20879768	0.003335745
29.25837209	0.003465206
29.30794649	0.003594667
29.35752089	0.003734404
29.40709529	0.003874142
29.45666969	0.004024993
29.50624409	0.004175844
29.55581849	0.004338703
29.6053929	0.004501562
29.6549673	0.004677408
29.7045417	0.004853255
29.7541161	0.005043136
29.8036905	0.005233017
29.8532649	0.005438079
29.90283931	0.005643141
29.95241371	0.005864609
30.00198811	0.006086077
30.05156251	0.006325294
30.10113691	0.00656451
30.15071131	0.006822908
30.20028571	0.007081306
30.24986012	0.007360455
30.29943452	0.007639605
30.34900892	0.007941181
30.39858332	0.008242758
30.44815772	0.008568598
30.49773212	0.008894437
30.54730652	0.009246506
30.59688093	0.009598575
30.64645533	0.009978996
30.69602973	0.010359417
30.74560413	0.010770508
30.79517853	0.011181598
30.84475293	0.01162583
30.89432734	0.012070062
30.94390174	0.012550138
30.99347614	0.013030213
31.04305054	0.013549014
31.09262494	0.014067815
31.14219934	0.01462849
31.19177374	0.015189165
31.24134815	0.015795068
31.29092255	0.01640097
31.34049695	0.017055762
31.39007135	0.017710554
31.43964575	0.018418131
31.48922015	0.019125708
31.53879455	0.019890319
31.58836896	0.02065493
31.63794336	0.021481089
31.68751776	0.022307248
31.73709216	0.023199871
31.78666656	0.024092495
31.83624096	0.025056797
31.88581537	0.026021099
31.93538977	0.027062752
31.98496417	0.028104404
32.03453857	0.029229429
32.08411297	0.030354454
32.13368737	0.031569298
32.18326177	0.032784142
32.23283618	0.034095743
32.28241058	0.035407345
32.33198498	0.036823153
32.38155938	0.038238962
32.43113378	0.039766749
32.48070818	0.041294537
32.53028258	0.042942747
32.57985699	0.044590956
32.62943139	0.046368502
32.67900579	0.048146047
32.72858019	0.050062455
32.77815459	0.051978863
32.82772899	0.054043981
32.8773034	0.056109099
32.9268778	0.058333537
32.9764522	0.060557975
33.0260266	0.062952815
33.075601	0.065347656
33.1251754	0.067924614
33.1747498	0.070501573
33.22432421	0.073272575
33.27389861	0.076043577
33.32347301	0.079021318
33.37304741	0.081999059
33.42262181	0.085196568
33.47219621	0.088394077
33.52177061	0.091824897
33.57134502	0.095255716
33.62091942	0.098933278
33.67049382	0.10261084
33.72006822	0.106549162
33.76964262	0.110487483
33.81921702	0.11470054
33.86879143	0.118913597
33.91836583	0.123415479
33.96794023	0.127917361
34.01751463	0.132721402
34.06708903	0.137525444
34.11666343	0.142645069
34.16623783	0.147764695
34.21581224	0.153212738
34.26538664	0.158660781
34.31496104	0.16444855
34.36453544	0.170236319
34.41410984	0.176374581
34.46368424	0.182512844
34.51325864	0.18901069
34.56283305	0.195508537
34.61240745	0.20237356
34.66198185	0.209238583
34.71155625	0.216475448
34.76113065	0.223712313
34.81070505	0.231324007
34.86027946	0.2389357
34.90985386	0.246922144
34.95942826	0.254908589
35.00900266	0.263266894
35.05857706	0.2716252
35.10815146	0.280348043
35.15772586	0.289070886
35.20730027	0.298148176
35.25687467	0.307225466
35.30644907	0.316642845
35.35602347	0.326060224
35.40559787	0.335799599
35.45517227	0.345538974
35.50474667	0.355576947
35.55432108	0.365614921
35.60389548	0.375925055
35.65346988	0.386235189
35.70304428	0.396786642
35.75261868	0.407338095
35.80219308	0.418096653
35.85176749	0.428855211
35.90134189	0.439781976
35.95091629	0.450708741
36.00049069	0.461763102
36.05006509	0.472817463
36.09963949	0.483956417
36.14921389	0.495095372
36.1987883	0.506272936
36.2483627	0.5174505
36.2979371	0.528620952
36.3475115	0.539791405
36.3970859	0.550908405
36.4466603	0.562025404
36.4962347	0.573043597
36.54580911	0.58406179
36.59538351	0.594935912
36.64495791	0.605810034
36.69453231	0.616498208
36.74410671	0.627186382
36.79368111	0.637649083
36.84325552	0.648111784
36.89282992	0.658313215
36.94240432	0.668514645
36.99197872	0.678327876
37.04155312	0.688141108
37.09112752	0.697559232
37.14070192	0.706977355
37.19027633	0.715342528
37.23985073	0.7237077
37.28942513	0.730924523
37.33899953	0.738141346
37.38857393	0.745017391
37.43814833	0.751893437
37.48772273	0.7581815
37.53729714	0.764469564
37.58687154	0.770506054
37.63644594	0.776542544
37.68602034	0.77911557
37.73559474	0.781688595
37.78516914	0.782894254
37.83474355	0.784099913
37.88431795	0.785263956
37.93389235	0.786427999
37.98346675	0.78755064
38.03304115	0.788673282
38.08261555	0.789557731
38.13218995	0.790442181
38.18176436	0.790777791
38.23133876	0.7911134
38.28091316	0.791451138
38.33048756	0.791788876
38.38006196	0.792128885
38.42963636	0.792468894
38.47921076	0.792811316
38.52878517	0.793153739
38.57835957	0.793498719
38.62793397	0.793843699
38.67750837	0.794191372
38.72708277	0.794539046
38.77665717	0.794889587
38.82623158	0.795240128
38.87580598	0.795593643
38.92538038	0.795947158
38.97495478	0.796303779
39.02452918	0.796660399
39.07410358	0.797020274
39.12367798	0.797380149
39.17325239	0.79774341
39.22282679	0.79810667
39.27240119	0.798473436
39.32197559	0.798840201
39.37154999	0.79921059
39.42112439	0.799580979
39.47069879	0.799955118
39.5202732	0.800329256
39.5698476	0.800707281
39.619422	0.801085305
39.6689964	0.801467294
39.7185708	0.801849282
39.7681452	0.802235365
39.81771961	0.802621448
39.86729401	0.803011745
39.91686841	0.803402042
39.96644281	0.803796625
40.01601721	0.804191208
40.06559161	0.804590201
40.11516601	0.804989195
40.16474042	0.805392677
40.21431482	0.805796158
40.26388922	0.806204259
40.31346362	0.80661236
40.36303802	0.807025111
40.41261242	0.807437861
40.46218682	0.807855374
40.51176123	0.808272886
40.56133563	0.808695245
40.61091003	0.809117603
40.66048443	0.809544897
40.71005883	0.809972191
40.75963323	0.810404444
40.80920764	0.810836697
40.85878204	0.811274016
40.90835644	0.811711335
40.95793084	0.812153757
41.00750524	0.812596178
41.05707964	0.813043791
41.10665404	0.813491404
41.15622845	0.813944227
41.20580285	0.814397049
41.25537725	0.81485514
41.30495165	0.815313232
41.35452605	0.815467107
41.40410045	0.815620983
41.45367485	0.815620983
41.50324926	0.815620983
41.55282366	0.815620983
41.60239806	0.815620983
41.65197246	0.815620983
41.70154686	0.815620983
41.75112126	0.815620983
41.80069567	0.815620983
41.85027007	0.815620983
41.89984447	0.815620983
41.94941887	0.815620983
41.99899327	0.815620983
42.04856767	0.815620983
42.09814207	0.815620983
42.14771648	0.815620983
42.19729088	0.815620983
42.24686528	0.815620983
42.29643968	0.815620983
42.34601408	0.815620983
42.39558848	0.815620983
42.44516288	0.815620983
42.49473729	0.815620983
42.54431169	0.815620983
42.59388609	0.815620983
42.64346049	0.815620983
42.69303489	0.815620983
42.74260929	0.815620983
42.7921837	0.815620983
42.8417581	0.815620983
42.8913325	0.815620983
42.9409069	0.815620983
42.9904813	0.815620983
43.0400557	0.815620983
43.0896301	0.815620983
43.13920451	0.815620983
43.18877891	0.815620983
43.23835331	0.815620983
43.28792771	0.815620983
43.33750211	0.815620983
43.38707651	0.815620983
43.43665091	0.815620983
43.48622532	0.815620983
43.53579972	0.815620983
43.58537412	0.815620983
43.63494852	0.815620983
43.68452292	0.815620983
43.73409732	0.815620983
43.78367173	0.815620983
43.83324613	0.815620983
43.88282053	0.815620983
43.93239493	0.815620983
43.98196933	0.815620983
44.03154373	0.815620983
44.08111813	0.815620983
44.13069254	0.815620983
44.18026694	0.815620983
44.22984134	0.815620983
44.27941574	0.815620983
44.32899014	0.815620983
44.37856454	0.815620983
44.42813894	0.815620983
44.47771335	0.815620983
44.52728775	0.815620983
44.57686215	0.815620983
44.62643655	0.815620983
44.67601095	0.815620983
44.72558535	0.815620983
44.77515976	0.815620983
44.82473416	0.815620983
44.87430856	0.815620983
44.92388296	0.815620983
44.97345736	0.815620983
45.02303176	0.815620983
45.07260616	0.815620983
45.12218057	0.815620983
45.17175497	0.815620983
45.22132937	0.815620983
45.27090377	0.815620983
45.32047817	0.815620983
45.37005257	0.815620983
45.41962697	0.815620983
45.46920138	0.815620983
