# Supplementary material for: Global Habitat Suitability and Ecological Niche Separation in the Phylum Placozoa
Source: PLoS One. 2015 Nov 18;10(11):e0140162. doi: 10.1371/journal.pone.0140162 (PMC4651326; doi:10.1371/journal.pone.0140162)
Supplement: S1 Data — (ZIP) [file pone.0140162.s001.zip › Figure 4 Raw Data/Salinity-Clade-III.txt]

Salinity.III	S.III.Prob
-4.11370007	2.69E-04
-4.064251669	2.69E-04
-4.014803268	2.69E-04
-3.965354867	2.69E-04
-3.915906467	2.69E-04
-3.866458066	2.69E-04
-3.817009665	2.69E-04
-3.767561264	2.69E-04
-3.718112863	2.69E-04
-3.668664462	2.69E-04
-3.619216062	2.69E-04
-3.569767661	2.69E-04
-3.52031926	2.69E-04
-3.470870859	2.69E-04
-3.421422458	2.69E-04
-3.371974057	2.69E-04
-3.322525656	2.69E-04
-3.273077256	2.69E-04
-3.223628855	2.69E-04
-3.174180454	2.69E-04
-3.124732053	2.69E-04
-3.075283652	2.69E-04
-3.025835251	2.69E-04
-2.976386851	2.69E-04
-2.92693845	2.69E-04
-2.877490049	2.69E-04
-2.828041648	2.69E-04
-2.778593247	2.69E-04
-2.729144846	2.69E-04
-2.679696446	2.69E-04
-2.630248045	2.69E-04
-2.580799644	2.69E-04
-2.531351243	2.69E-04
-2.481902842	2.69E-04
-2.432454441	2.69E-04
-2.38300604	2.69E-04
-2.33355764	2.69E-04
-2.284109239	2.69E-04
-2.234660838	2.69E-04
-2.185212437	2.69E-04
-2.135764036	2.69E-04
-2.086315635	2.69E-04
-2.036867235	2.69E-04
-1.987418834	2.69E-04
-1.937970433	2.69E-04
-1.888522032	2.69E-04
-1.839073631	2.69E-04
-1.78962523	2.69E-04
-1.74017683	2.69E-04
-1.690728429	2.69E-04
-1.641280028	2.69E-04
-1.591831627	2.69E-04
-1.542383226	2.69E-04
-1.492934825	2.69E-04
-1.443486424	2.69E-04
-1.394038024	2.69E-04
-1.344589623	2.69E-04
-1.295141222	2.69E-04
-1.245692821	2.69E-04
-1.19624442	2.69E-04
-1.146796019	2.69E-04
-1.097347619	2.69E-04
-1.047899218	2.69E-04
-0.998450817	2.69E-04
-0.949002416	2.69E-04
-0.899554015	2.69E-04
-0.850105614	2.69E-04
-0.800657214	2.69E-04
-0.751208813	2.69E-04
-0.701760412	2.69E-04
-0.652312011	2.69E-04
-0.60286361	2.69E-04
-0.553415209	2.69E-04
-0.503966808	2.69E-04
-0.454518408	2.69E-04
-0.405070007	2.69E-04
-0.355621606	2.69E-04
-0.306173205	2.69E-04
-0.256724804	2.69E-04
-0.207276403	2.69E-04
-0.157828003	2.69E-04
-0.108379602	2.69E-04
-0.058931201	2.69E-04
-0.0094828	2.69E-04
0.039965601	2.70E-04
0.089414002	2.72E-04
0.138862402	2.74E-04
0.188310803	2.76E-04
0.237759204	2.77E-04
0.287207605	2.79E-04
0.336656006	2.81E-04
0.386104407	2.83E-04
0.435552808	2.85E-04
0.485001208	2.87E-04
0.534449609	2.89E-04
0.58389801	2.91E-04
0.633346411	2.93E-04
0.682794812	2.95E-04
0.732243213	2.97E-04
0.781691613	3.00E-04
0.831140014	3.02E-04
0.880588415	3.04E-04
0.930036816	3.06E-04
0.979485217	3.08E-04
1.028933618	3.10E-04
1.078382018	3.13E-04
1.127830419	3.15E-04
1.17727882	3.17E-04
1.226727221	3.19E-04
1.276175622	3.22E-04
1.325624023	3.24E-04
1.375072424	3.26E-04
1.424520824	3.29E-04
1.473969225	3.31E-04
1.523417626	3.33E-04
1.572866027	3.36E-04
1.622314428	3.38E-04
1.671762829	3.41E-04
1.721211229	3.43E-04
1.77065963	3.46E-04
1.820108031	3.48E-04
1.869556432	3.51E-04
1.919004833	3.53E-04
1.968453234	3.56E-04
2.017901634	3.59E-04
2.067350035	3.61E-04
2.116798436	3.64E-04
2.166246837	3.67E-04
2.215695238	3.69E-04
2.265143639	3.72E-04
2.31459204	3.75E-04
2.36404044	3.78E-04
2.413488841	3.80E-04
2.462937242	3.83E-04
2.512385643	3.86E-04
2.561834044	3.89E-04
2.611282445	3.92E-04
2.660730845	3.95E-04
2.710179246	3.98E-04
2.759627647	4.01E-04
2.809076048	4.04E-04
2.858524449	4.07E-04
2.90797285	4.10E-04
2.95742125	4.13E-04
3.006869651	4.16E-04
3.056318052	4.20E-04
3.105766453	4.23E-04
3.155214854	4.26E-04
3.204663255	4.29E-04
3.254111656	4.33E-04
3.303560056	4.36E-04
3.353008457	4.39E-04
3.402456858	4.43E-04
3.451905259	4.46E-04
3.50135366	4.50E-04
3.550802061	4.53E-04
3.600250461	4.57E-04
3.649698862	4.60E-04
3.699147263	4.64E-04
3.748595664	4.67E-04
3.798044065	4.71E-04
3.847492466	4.75E-04
3.896940866	4.78E-04
3.946389267	4.82E-04
3.995837668	4.86E-04
4.045286069	4.90E-04
4.09473447	4.94E-04
4.144182871	4.98E-04
4.193631272	5.02E-04
4.243079672	5.06E-04
4.292528073	5.10E-04
4.341976474	5.14E-04
4.391424875	5.18E-04
4.440873276	5.22E-04
4.490321677	5.26E-04
4.539770077	5.30E-04
4.589218478	5.35E-04
4.638666879	5.39E-04
4.68811528	5.43E-04
4.737563681	5.48E-04
4.787012082	5.52E-04
4.836460482	5.57E-04
4.885908883	5.61E-04
4.935357284	5.66E-04
4.984805685	5.70E-04
5.034254086	5.75E-04
5.083702487	5.80E-04
5.133150888	5.84E-04
5.182599288	5.89E-04
5.232047689	5.94E-04
5.28149609	5.99E-04
5.330944491	6.04E-04
5.380392892	6.09E-04
5.429841293	6.14E-04
5.479289693	6.19E-04
5.528738094	6.24E-04
5.578186495	6.29E-04
5.627634896	6.35E-04
5.677083297	6.40E-04
5.726531698	6.45E-04
5.775980098	6.51E-04
5.825428499	6.56E-04
5.8748769	6.62E-04
5.924325301	6.67E-04
5.973773702	6.73E-04
6.023222103	6.78E-04
6.072670504	6.84E-04
6.122118904	6.90E-04
6.171567305	6.96E-04
6.221015706	7.02E-04
6.270464107	7.08E-04
6.319912508	7.14E-04
6.369360909	7.20E-04
6.418809309	7.26E-04
6.46825771	7.32E-04
6.517706111	7.39E-04
6.567154512	7.45E-04
6.616602913	7.51E-04
6.666051314	7.58E-04
6.715499714	7.64E-04
6.764948115	7.71E-04
6.814396516	7.78E-04
6.863844917	7.84E-04
6.913293318	7.91E-04
6.962741719	7.98E-04
7.01219012	8.05E-04
7.06163852	8.12E-04
7.111086921	8.19E-04
7.160535322	8.27E-04
7.209983723	8.34E-04
7.259432124	8.41E-04
7.308880525	8.49E-04
7.358328925	8.56E-04
7.407777326	8.64E-04
7.457225727	8.71E-04
7.506674128	8.79E-04
7.556122529	8.87E-04
7.60557093	8.95E-04
7.65501933	9.03E-04
7.704467731	9.11E-04
7.753916132	9.19E-04
7.803364533	9.27E-04
7.852812934	9.36E-04
7.902261335	9.44E-04
7.951709736	9.53E-04
8.001158136	9.61E-04
8.050606537	9.70E-04
8.100054938	9.79E-04
8.149503339	9.88E-04
8.19895174	9.97E-04
8.248400141	0.001005649
8.297848541	0.001014881
8.347296942	0.001024113
8.396745343	0.001033545
8.446193744	0.001042978
8.495642145	0.001052617
8.545090546	0.001062256
8.594538946	0.001072105
8.643987347	0.001081955
8.693435748	0.001092021
8.742884149	0.001102087
8.79233255	0.001112375
8.841780951	0.001122663
8.891229352	0.001133178
8.940677752	0.001143692
8.990126153	0.00115444
9.039574554	0.001165188
9.089022955	0.001176174
9.138471356	0.00118716
9.187919757	0.001198391
9.237368157	0.001209621
9.286816558	0.001221102
9.336264959	0.001232583
9.38571336	0.001244321
9.435161761	0.001256059
9.484610162	0.001268061
9.534058562	0.001280062
9.583506963	0.001292333
9.632955364	0.001304604
9.682403765	0.001317152
9.731852166	0.0013297
9.781300567	0.001342531
9.830748967	0.001355362
9.880197368	0.001368485
9.929645769	0.001381607
9.97909417	0.001395028
10.02854257	0.001408448
10.07799097	0.001422174
10.12743937	0.0014359
10.17688777	0.00144994
10.22633617	0.00146398
10.27578458	0.00147834
10.32523298	0.001492701
10.37468138	0.001507392
10.42412978	0.001522083
10.47357818	0.001537112
10.52302658	0.001552141
10.57247498	0.001567516
10.62192338	0.001582892
10.67137178	0.001598623
10.72082018	0.001614354
10.77026858	0.00163045
10.81971698	0.001646546
10.86916539	0.001663016
10.91861379	0.001679486
10.96806219	0.00169634
11.01751059	0.001713194
11.06695899	0.001730442
11.11640739	0.00174769
11.16585579	0.001765341
11.21530419	0.001782993
11.26475259	0.001801059
11.31420099	0.001819125
11.36364939	0.001837616
11.41309779	0.001856107
11.4625462	0.001875034
11.5119946	0.001893962
11.561443	0.001913337
11.6108914	0.001932712
11.6603398	0.001952546
11.7097882	0.00197238
11.7592366	0.001992686
11.808685	0.002012992
11.8581334	0.002033781
11.9075818	0.00205457
11.9570302	0.002075855
12.0064786	0.002097141
12.05592701	0.002118936
12.10537541	0.002140731
12.15482381	0.002163049
12.20427221	0.002185367
12.25372061	0.002208221
12.30316901	0.002231075
12.35261741	0.002254481
12.40206581	0.002277886
12.45151421	0.002301856
12.50096261	0.002325827
12.55041101	0.002350378
12.59985941	0.002374929
12.64930782	0.002400076
12.69875622	0.002425222
12.74820462	0.002450981
12.79765302	0.002476739
12.84710142	0.002503126
12.89654982	0.002529512
12.94599822	0.002556543
12.99544662	0.002583573
13.04489502	0.002611266
13.09434342	0.002638959
13.14379182	0.002667332
13.19324022	0.002695704
13.24268863	0.002724775
13.29213703	0.002753845
13.34158543	0.002783632
13.39103383	0.002813419
13.44048223	0.002843942
13.48993063	0.002874465
13.53937903	0.002905743
13.58882743	0.002937021
13.63827583	0.002969075
13.68772423	0.00300113
13.73717263	0.003033981
13.78662103	0.003066833
13.83606944	0.003100503
13.88551784	0.003134173
13.93496624	0.003168684
13.98441464	0.003203194
14.03386304	0.003238568
14.08331144	0.003273942
14.13275984	0.003310203
14.18220824	0.003346465
14.23165664	0.003383637
14.28110504	0.003420809
14.33055344	0.003458917
14.38000184	0.003497026
14.42945025	0.003536095
14.47889865	0.003575165
14.52834705	0.003615222
14.57779545	0.003655279
14.62724385	0.00369635
14.67669225	0.003737422
14.72614065	0.003779537
14.77558905	0.003821651
14.82503745	0.003864836
14.87448585	0.003908021
14.92393425	0.003952307
14.97338266	0.003996593
15.02283106	0.004042009
15.07227946	0.004087425
15.12172786	0.004134003
15.17117626	0.00418058
15.22062466	0.004228352
15.27007306	0.004276124
15.31952146	0.004325122
15.36896986	0.00437412
15.41841826	0.004424379
15.46786666	0.004474638
15.51731506	0.004526191
15.56676347	0.004577745
15.61621187	0.00463063
15.66566027	0.004683515
15.71510867	0.004737768
15.76455707	0.004792021
15.81400547	0.00484768
15.86345387	0.004903339
15.91290227	0.004960443
15.96235067	0.005017547
16.01179907	0.005076135
16.06124747	0.005134723
16.11069587	0.005194839
16.16014428	0.005254955
16.20959268	0.005316639
16.25904108	0.005378322
16.30848948	0.005441619
16.35793788	0.005504916
16.40738628	0.00556987
16.45683468	0.005634824
16.50628308	0.005701481
16.55573148	0.005768138
16.60517988	0.005836548
16.65462828	0.005904958
16.70407668	0.005975167
16.75352509	0.006045376
16.80297349	0.006117437
16.85242189	0.006189498
16.90187029	0.00626346
16.95131869	0.006337423
17.00076709	0.006413341
17.05021549	0.006489259
17.09966389	0.006567189
17.14911229	0.00664512
17.19856069	0.006725115
17.24800909	0.006805111
17.29745749	0.006887234
17.3469059	0.006969357
17.3963543	0.007053663
17.4458027	0.007137969
17.4952511	0.007224522
17.5446995	0.007311075
17.5941479	0.007399939
17.6435963	0.007488804
17.6930447	0.007580041
17.7424931	0.007671278
17.7919415	0.007764959
17.8413899	0.00785864
17.8908383	0.007954829
17.94028671	0.008051019
17.98973511	0.00814979
18.03918351	0.008248561
18.08863191	0.008349988
18.13808031	0.008451416
18.18752871	0.00855557
18.23697711	0.008659725
18.28642551	0.008766688
18.33587391	0.008873651
18.38532231	0.008983498
18.43477071	0.009093345
18.48421911	0.009206159
18.53366752	0.009318973
18.58311592	0.009434841
18.63256432	0.009550708
18.68201272	0.009669711
18.73146112	0.009788714
18.78090952	0.009910946
18.83035792	0.010033178
18.87980632	0.010158726
18.92925472	0.010284274
18.97870312	0.010413235
19.02815152	0.010542197
19.07759992	0.010674665
19.12704833	0.010807133
19.17649673	0.010943209
19.22594513	0.011079285
19.27539353	0.011219073
19.32484193	0.011358862
19.37429033	0.011502464
19.42373873	0.011646065
19.47318713	0.011793592
19.52263553	0.011941119
19.57208393	0.012092679
19.62153233	0.012244238
19.67098074	0.012399947
19.72042914	0.012555656
19.76987754	0.012715634
19.81932594	0.012875612
19.86877434	0.013039974
19.91822274	0.013204336
19.96767114	0.013373214
20.01711954	0.013542092
20.06656794	0.013715606
20.11601634	0.01388912
20.16546474	0.014067404
20.21491314	0.014245689
20.26436155	0.014428884
20.31380995	0.014612079
20.36325835	0.014800314
20.41270675	0.01498855
20.46215515	0.015181978
20.51160355	0.015375406
20.56105195	0.015574164
20.61050035	0.015772921
20.65994875	0.015977165
20.70939715	0.016181408
20.75884555	0.016391296
20.80829395	0.016601183
20.85774236	0.016816866
20.90719076	0.01703255
20.95663916	0.0172542
21.00608756	0.01747585
21.05553596	0.017703627
21.10498436	0.017931404
21.15443276	0.018165485
21.20388116	0.018399566
21.25332956	0.018640133
21.30277796	0.018880701
21.35222636	0.019127927
21.40167476	0.019375153
21.45112317	0.019629236
21.50057157	0.019883318
21.55001997	0.020144439
21.59946837	0.020405559
21.64891677	0.02067392
21.69836517	0.020942282
21.74781357	0.021218092
21.79726197	0.021493903
21.84671037	0.02177736
21.89615877	0.022060818
21.94560717	0.022352146
21.99505557	0.022643474
22.04450398	0.022942883
22.09395238	0.023242291
22.14340078	0.023550015
22.19284918	0.023857739
22.24229758	0.024174
22.29174598	0.02449026
22.34119438	0.024815299
22.39064278	0.025140339
22.44009118	0.025474407
22.48953958	0.025808475
22.53898798	0.026151808
22.58843638	0.026495142
22.63788479	0.026848011
22.68733319	0.027200879
22.73678159	0.027563533
22.78622999	0.027926186
22.83567839	0.028298899
22.88512679	0.028671612
22.93457519	0.029054669
22.98402359	0.029437727
23.03347199	0.029831395
23.08292039	0.030225064
23.13236879	0.030629652
23.18181719	0.031034239
23.2312656	0.031450025
23.280714	0.031865811
23.3301624	0.03229311
23.3796108	0.032720409
23.4290592	0.03315954
23.4785076	0.033598672
23.527956	0.034049938
23.5774044	0.034501205
23.6268528	0.034964952
23.6763012	0.035428699
23.7257496	0.035905243
23.775198	0.036381787
23.82464641	0.036871479
23.87409481	0.037361172
23.92354321	0.037864376
23.97299161	0.038367579
24.02244001	0.038884632
24.07188841	0.039401684
24.12133681	0.039932974
24.17078521	0.040464263
24.22023361	0.041010145
24.26968201	0.041556028
24.31913041	0.042116895
24.36857882	0.042677762
24.41802722	0.043254019
24.46747562	0.043830276
24.51692402	0.044422302
24.56637242	0.045014327
24.61582082	0.045622553
24.66526922	0.046230778
24.71471762	0.046855599
24.76416602	0.047480419
24.81361442	0.048122273
24.86306282	0.048764127
24.91251122	0.049423463
24.96195963	0.050082798
25.01140803	0.050760034
25.06085643	0.051437269
25.11030483	0.052132884
25.15975323	0.052828499
25.20920163	0.053542928
25.25865003	0.054257357
25.30809843	0.054991099
25.35754683	0.055724841
25.40699523	0.056478344
25.45644363	0.057231847
25.50589203	0.058005616
25.55534044	0.058779384
25.60478884	0.059573928
25.65423724	0.060368471
25.70368564	0.061184264
25.75313404	0.062000058
25.80258244	0.062837647
25.85203084	0.063675236
25.90147924	0.064535107
25.95092764	0.065394979
26.00037604	0.06627768
26.04982444	0.067160381
26.09927284	0.068066466
26.14872125	0.06897255
26.19816965	0.069902531
26.24761805	0.070832511
26.29706645	0.071786973
26.34651485	0.072741435
26.39596325	0.073720904
26.44541165	0.074700373
26.49486005	0.075705433
26.54430845	0.076710493
26.59375685	0.077741739
26.64320525	0.078772984
26.69265365	0.079830955
26.74210206	0.080888925
26.79155046	0.08197425
26.84099886	0.083059576
26.89044726	0.084172803
26.93989566	0.085286029
26.98934406	0.086427776
27.03879246	0.087569523
27.08824086	0.088740414
27.13768926	0.089911306
27.18713766	0.091111904
27.23658606	0.092312503
27.28603446	0.093543462
27.33548287	0.094774421
27.38493127	0.096036308
27.43437967	0.097298194
27.48382807	0.098591647
27.53327647	0.099885099
27.58272487	0.10121076
27.63217327	0.102536422
27.68162167	0.103894857
27.73107007	0.105253291
27.78051847	0.106645169
27.82996687	0.108037047
27.87941527	0.109462938
27.92886368	0.110888828
27.97831208	0.112349367
28.02776048	0.113809906
28.07720888	0.115305742
28.12665728	0.116801578
28.17610568	0.118333259
28.22555408	0.119864941
28.27500248	0.121433134
28.32445088	0.123001328
28.37389928	0.124606574
28.42334768	0.126211819
28.47279608	0.127854772
28.52224449	0.129497725
28.57169289	0.13117891
28.62114129	0.132860094
28.67058969	0.134580114
28.72003809	0.136300133
28.76948649	0.138059594
28.81893489	0.139819056
28.86838329	0.141618447
28.91783169	0.143417838
28.96728009	0.145257767
29.01672849	0.147097696
29.0661769	0.14897862
29.1156253	0.150859544
29.1650737	0.15278201
29.2145221	0.154704475
29.2639705	0.156669018
29.3134189	0.15863356
29.3628673	0.160640576
29.4123157	0.162647593
29.4617641	0.164697616
29.5112125	0.166747639
29.5606609	0.168841022
29.6101093	0.170934406
29.65955771	0.173071598
29.70900611	0.175208789
29.75845451	0.177390213
29.80790291	0.179571638
29.85735131	0.181797564
29.90679971	0.184023491
29.95624811	0.186294329
30.00569651	0.188565168
30.05514491	0.19088113
30.10459331	0.193197092
30.15404171	0.195558478
30.20349011	0.197919863
30.25293852	0.200326951
30.30238692	0.202734038
30.35183532	0.205186918
30.40128372	0.207639799
30.45073212	0.210138722
30.50018052	0.212637645
30.54962892	0.215182623
30.59907732	0.217727602
30.64852572	0.220318754
30.69797412	0.222909907
30.74742252	0.225547308
30.79687092	0.228184709
30.84631933	0.230868234
30.89576773	0.233551759
30.94521613	0.236281444
30.99466453	0.23901113
31.04411293	0.241786751
31.09356133	0.244562373
31.14300973	0.24738382
31.19245813	0.250205266
31.24190653	0.253072366
31.29135493	0.255939466
31.34080333	0.258851837
31.39025173	0.261764207
31.43970014	0.264721631
31.48914854	0.267679054
31.53859694	0.270681028
31.58804534	0.273683003
31.63749374	0.276729201
31.68694214	0.279775399
31.73639054	0.282865202
31.78583894	0.285955006
31.83528734	0.289087906
31.88473574	0.292220807
31.93418414	0.295396248
31.98363254	0.298571688
32.03308095	0.301788923
32.08252935	0.305006158
32.13197775	0.308264378
32.18142615	0.311522597
32.23087455	0.314821056
32.28032295	0.318119514
32.32977135	0.321457344
32.37921975	0.324795175
32.42866815	0.328171441
32.47811655	0.331547707
32.52756495	0.334961548
32.57701335	0.33837539
32.62646176	0.341825491
32.67591016	0.345275593
32.72535856	0.348760962
32.77480696	0.352246332
32.82425536	0.355765799
32.87370376	0.359285265
32.92315216	0.362837589
32.97260056	0.366389912
33.02204896	0.369973946
33.07149736	0.373557979
33.12094576	0.37717208
33.17039416	0.38078618
33.21984257	0.384429094
33.26929097	0.388072008
33.31873937	0.391742268
33.36818777	0.395412529
33.41763617	0.399108633
33.46708457	0.402804738
33.51653297	0.406525263
33.56598137	0.410245788
33.61542977	0.413988841
33.66487817	0.417731893
33.71432657	0.421495968
33.76377498	0.425260043
33.81322338	0.429043451
33.86267178	0.432826859
33.91212018	0.436627868
33.96156858	0.440428877
34.01101698	0.444245869
34.06046538	0.448062861
34.10991378	0.451893744
34.15936218	0.455724627
34.20881058	0.45956772
34.25825898	0.463410813
34.30770738	0.467264271
34.35715579	0.471117729
34.40660419	0.474979672
34.45605259	0.478841615
34.50550099	0.482710308
34.55494939	0.486579001
34.60439779	0.490452233
34.65384619	0.494325465
34.70329459	0.498201478
34.75274299	0.50207749
34.80219139	0.505954358
34.85163979	0.509831226
34.90108819	0.513707018
34.9505366	0.51758281
34.999985	0.521455765
35.0494334	0.52532872
35.0988818	0.529196632
35.1483302	0.533064544
35.1977786	0.53692562
35.247227	0.540786695
35.2966754	0.544639069
35.3461238	0.548491442
35.3955722	0.55233323
35.4450206	0.556175017
35.494469	0.56000452
35.54391741	0.563834023
35.59336581	0.567649084
35.64281421	0.571464145
35.69226261	0.575263143
35.74171101	0.57906214
35.79115941	0.58284328
35.84060781	0.58662442
35.89005621	0.590385967
35.93950461	0.594147515
35.98895301	0.597887915
36.03840141	0.601628315
36.08784981	0.605345625
36.13729822	0.609062934
36.18674662	0.612755686
36.23619502	0.616448438
36.28564342	0.620115036
36.33509182	0.623781633
36.38454022	0.627420729
36.43398862	0.631059825
36.48343702	0.634669644
36.53288542	0.638279462
36.58233382	0.641858739
36.63178222	0.645438015
36.68123062	0.648985386
36.73067903	0.652532756
36.78012743	0.656046909
36.82957583	0.659561062
36.87902423	0.663040888
36.92847263	0.666520715
36.97792103	0.669964755
37.02736943	0.673408794
37.07681783	0.676816064
37.12626623	0.680223334
37.17571463	0.683592749
37.22516303	0.686962163
37.27461143	0.690292722
37.32405984	0.693623281
37.37350824	0.696914178
37.42295664	0.700205076
37.47240504	0.703455168
37.52185344	0.70670526
37.57130184	0.70991385
37.62075024	0.713122439
37.67019864	0.716288775
37.71964704	0.719455111
37.76909544	0.722578496
37.81854384	0.72570188
37.86799224	0.728781813
37.91744065	0.731861746
37.96688905	0.734897393
38.01633745	0.73793304
38.06578585	0.740924013
38.11523425	0.743914986
38.16468265	0.746860838
38.21413105	0.74980669
38.26357945	0.75270704
38.31302785	0.75560739
38.36247625	0.758461982
38.41192465	0.761316574
38.46137306	0.76412493
38.51082146	0.766933286
38.56026986	0.76969527
38.60971826	0.772457254
38.65916666	0.775172693
38.70861506	0.777888131
38.75806346	0.780556917
38.80751186	0.783225703
38.85696026	0.785847855
38.90640866	0.788470006
38.95585706	0.79104529
39.00530546	0.793620574
39.05475387	0.796149117
39.10420227	0.798677659
39.15365067	0.801159519
39.20309907	0.803641379
39.25254747	0.806076676
39.30199587	0.808511972
39.35144427	0.810900944
39.40089267	0.813289917
39.45034107	0.815632576
39.49978947	0.817975235
39.54923787	0.820271873
39.59868627	0.822568512
39.64813468	0.824819422
39.69758308	0.827070332
39.74703148	0.829275799
39.79647988	0.831481266
39.84592828	0.833641684
39.89537668	0.835802102
39.94482508	0.837917686
39.99427348	0.840033269
40.04372188	0.842104483
40.09317028	0.844175696
40.14261868	0.846202928
40.19206708	0.848230159
40.24151549	0.850213879
40.29096389	0.852197599
40.34041229	0.854138315
40.38986069	0.85607903
40.43930909	0.857977104
40.48875749	0.859875178
40.53820589	0.861731154
40.58765429	0.863587129
40.63710269	0.865401542
40.68655109	0.867215955
40.73599949	0.868989336
40.78544789	0.870762718
40.8348963	0.872495675
40.8843447	0.874228632
40.9337931	0.875921619
40.9832415	0.877614605
41.0326899	0.879268229
41.0821383	0.880921853
41.1315867	0.882536745
41.1810351	0.884151638
41.2304835	0.884681439
41.2799319	0.885211241
41.3293803	0.885211241
41.3788287	0.885211241
41.42827711	0.885211241
41.47772551	0.885211241
41.52717391	0.885211241
41.57662231	0.885211241
41.62607071	0.885211241
41.67551911	0.885211241
41.72496751	0.885211241
41.77441591	0.885211241
41.82386431	0.885211241
41.87331271	0.885211241
41.92276111	0.885211241
41.97220951	0.885211241
42.02165792	0.885211241
42.07110632	0.885211241
42.12055472	0.885211241
42.17000312	0.885211241
42.21945152	0.885211241
42.26889992	0.885211241
42.31834832	0.885211241
42.36779672	0.885211241
42.41724512	0.885211241
42.46669352	0.885211241
42.51614192	0.885211241
42.56559032	0.885211241
42.61503873	0.885211241
42.66448713	0.885211241
42.71393553	0.885211241
42.76338393	0.885211241
42.81283233	0.885211241
42.86228073	0.885211241
42.91172913	0.885211241
42.96117753	0.885211241
43.01062593	0.885211241
43.06007433	0.885211241
43.10952273	0.885211241
43.15897114	0.885211241
43.20841954	0.885211241
43.25786794	0.885211241
43.30731634	0.885211241
43.35676474	0.885211241
43.40621314	0.885211241
43.45566154	0.885211241
43.50510994	0.885211241
43.55455834	0.885211241
43.60400674	0.885211241
43.65345514	0.885211241
43.70290354	0.885211241
43.75235195	0.885211241
43.80180035	0.885211241
43.85124875	0.885211241
43.90069715	0.885211241
43.95014555	0.885211241
43.99959395	0.885211241
44.04904235	0.885211241
44.09849075	0.885211241
44.14793915	0.885211241
44.19738755	0.885211241
44.24683595	0.885211241
44.29628435	0.885211241
44.34573276	0.885211241
44.39518116	0.885211241
44.44462956	0.885211241
44.49407796	0.885211241
44.54352636	0.885211241
44.59297476	0.885211241
44.64242316	0.885211241
44.69187156	0.885211241
44.74131996	0.885211241
44.79076836	0.885211241
44.84021676	0.885211241
44.88966516	0.885211241
44.93911357	0.885211241
44.98856197	0.885211241
45.03801037	0.885211241
45.08745877	0.885211241
45.13690717	0.885211241
45.18635557	0.885211241
45.23580397	0.885211241
45.28525237	0.885211241
45.33470077	0.885211241
