# Supplementary material for: Global Habitat Suitability and Ecological Niche Separation in the Phylum Placozoa
Source: PLoS One. 2015 Nov 18;10(11):e0140162. doi: 10.1371/journal.pone.0140162 (PMC4651326; doi:10.1371/journal.pone.0140162)
Supplement: S1 Data — (ZIP) [file pone.0140162.s001.zip › Figure 4 Raw Data/Salinity-Clade-V.txt]

Salinity.V	S.V.Prob
-4.10920003	0.003785858
-4.05979363	0.003785858
-4.010387229	0.003785858
-3.960980829	0.003785858
-3.911574429	0.003785858
-3.862168028	0.003785858
-3.812761628	0.003785858
-3.763355228	0.003785858
-3.713948827	0.003785858
-3.664542427	0.003785858
-3.615136026	0.003785858
-3.565729626	0.003785858
-3.516323226	0.003785858
-3.466916825	0.003785858
-3.417510425	0.003785858
-3.368104025	0.003785858
-3.318697624	0.003785858
-3.269291224	0.003785858
-3.219884824	0.003785858
-3.170478423	0.003785858
-3.121072023	0.003785858
-3.071665622	0.003785858
-3.022259222	0.003785858
-2.972852822	0.003785858
-2.923446421	0.003785858
-2.874040021	0.003785858
-2.824633621	0.003785858
-2.77522722	0.003785858
-2.72582082	0.003785858
-2.676414419	0.003785858
-2.627008019	0.003785858
-2.577601619	0.003785858
-2.528195218	0.003785858
-2.478788818	0.003785858
-2.429382418	0.003785858
-2.379976017	0.003785858
-2.330569617	0.003785858
-2.281163217	0.003785858
-2.231756816	0.003785858
-2.182350416	0.003785858
-2.132944015	0.003785858
-2.083537615	0.003785858
-2.034131215	0.003785858
-1.984724814	0.003785858
-1.935318414	0.003785858
-1.885912014	0.003785858
-1.836505613	0.003785858
-1.787099213	0.003785858
-1.737692813	0.003785858
-1.688286412	0.003785858
-1.638880012	0.003785858
-1.589473611	0.003785858
-1.540067211	0.003785858
-1.490660811	0.003785858
-1.44125441	0.003785858
-1.39184801	0.003785858
-1.34244161	0.003785858
-1.293035209	0.003785858
-1.243628809	0.003785858
-1.194222409	0.003785858
-1.144816008	0.003785858
-1.095409608	0.003785858
-1.046003207	0.003785858
-0.996596807	0.003785858
-0.947190407	0.003785858
-0.897784006	0.003785858
-0.848377606	0.003785858
-0.798971206	0.003785858
-0.749564805	0.003785858
-0.700158405	0.003785858
-0.650752004	0.003785858
-0.601345604	0.003785858
-0.551939204	0.003785858
-0.502532803	0.003785858
-0.453126403	0.003785858
-0.403720003	0.003785858
-0.354313602	0.003785858
-0.304907202	0.003785858
-0.255500802	0.003785858
-0.206094401	0.003785858
-0.156688001	0.003785858
-0.1072816	0.003785858
-0.0578752	0.003785858
-0.0084688	0.003785898
0.040937601	0.003785939
0.090344001	0.003786164
0.139750401	0.00378639
0.189156802	0.003786772
0.238563202	0.003787153
0.287969602	0.003787691
0.337376003	0.003788229
0.386782403	0.003788923
0.436188804	0.003789618
0.485595204	0.003790468
0.535001604	0.003791319
0.584408005	0.003792326
0.633814405	0.003793334
0.683220805	0.003794498
0.732627206	0.003795663
0.782033606	0.003796984
0.831440006	0.003798306
0.880846407	0.003799785
0.930252807	0.003801265
0.979659208	0.003802902
1.029065608	0.003804539
1.078472008	0.003806335
1.127878409	0.00380813
1.177284809	0.003810085
1.226691209	0.003812039
1.27609761	0.003814153
1.32550401	0.003816267
1.37491041	0.00381854
1.424316811	0.003820814
1.473723211	0.003823248
1.523129612	0.003825682
1.572536012	0.003828277
1.621942412	0.003830872
1.671348813	0.003833628
1.720755213	0.003836385
1.770161613	0.003839304
1.819568014	0.003842223
1.868974414	0.003845305
1.918380815	0.003848387
1.967787215	0.003851633
2.017193615	0.003854879
2.066600016	0.00385829
2.116006416	0.003861701
2.165412816	0.003865277
2.214819217	0.003868853
2.264225617	0.003872596
2.313632017	0.003876339
2.363038418	0.003880249
2.412444818	0.003884159
2.461851219	0.003888238
2.511257619	0.003892317
2.560664019	0.003896565
2.61007042	0.003900813
2.65947682	0.003905231
2.70888322	0.00390965
2.758289621	0.00391424
2.807696021	0.00391883
2.857102421	0.003923593
2.906508822	0.003928356
2.955915222	0.003933294
3.005321623	0.003938231
3.054728023	0.003943343
3.104134423	0.003948456
3.153540824	0.003953745
3.202947224	0.003959034
3.252353624	0.003964501
3.301760025	0.003969968
3.351166425	0.003975615
3.400572825	0.003981262
3.449979226	0.003987089
3.499385626	0.003992917
3.548792027	0.003998926
3.598198427	0.004004936
3.647604827	0.00401113
3.697011228	0.004017324
3.746417628	0.004023703
3.795824028	0.004030082
3.845230429	0.004036649
3.894636829	0.004043216
3.94404323	0.004049971
3.99344963	0.004056727
4.04285603	0.004063673
4.092262431	0.004070619
4.141668831	0.004077758
4.191075231	0.004084896
4.240481632	0.00409223
4.289888032	0.004099563
4.339294432	0.004107092
4.388700833	0.004114622
4.438107233	0.00412235
4.487513634	0.004130077
4.536920034	0.004138006
4.586326434	0.004145934
4.635732835	0.004154064
4.685139235	0.004162195
4.734545635	0.004170531
4.783952036	0.004178866
4.833358436	0.004187408
4.882764836	0.00419595
4.932171237	0.004204702
4.981577637	0.004213453
5.030984038	0.004222416
5.080390438	0.004231379
5.129796838	0.004240556
5.179203239	0.004249733
5.228609639	0.004259126
5.278016039	0.004268519
5.32742244	0.004278132
5.37682884	0.004287744
5.42623524	0.004297577
5.475641641	0.004307411
5.525048041	0.004317469
5.574454442	0.004327527
5.623860842	0.004337812
5.673267242	0.004348097
5.722673643	0.004358612
5.772080043	0.004369127
5.821486443	0.004379874
5.870892844	0.004390622
5.920299244	0.004401605
5.969705645	0.004412588
6.019112045	0.00442381
6.068518445	0.004435032
6.117924846	0.004446496
6.167331246	0.004457959
6.216737646	0.004469668
6.266144047	0.004481377
6.315550447	0.004493333
6.364956847	0.00450529
6.414363248	0.004517499
6.463769648	0.004529707
6.513176049	0.004542171
6.562582449	0.004554634
6.611988849	0.004567357
6.66139525	0.004580079
6.71080165	0.004593063
6.76020805	0.004606047
6.809614451	0.004619297
6.859020851	0.004632548
6.908427251	0.004646067
6.957833652	0.004659587
7.007240052	0.00467338
7.056646453	0.004687174
7.106052853	0.004701244
7.155459253	0.004715315
7.204865654	0.004729667
7.254272054	0.004744019
7.303678454	0.004758657
7.353084855	0.004773295
7.402491255	0.004788223
7.451897655	0.00480315
7.501304056	0.004818372
7.550710456	0.004833595
7.600116857	0.004849115
7.649523257	0.004864636
7.698929657	0.00488046
7.748336058	0.004896284
7.797742458	0.004912416
7.847148858	0.004928547
7.896555259	0.004944992
7.945961659	0.004961436
7.99536806	0.004978198
8.04477446	0.00499496
8.09418086	0.005012045
8.143587261	0.00502913
8.192993661	0.005046542
8.242400061	0.005063954
8.291806462	0.0050817
8.341212862	0.005099445
8.390619262	0.005117528
8.440025663	0.005135611
8.489432063	0.005154039
8.538838464	0.005172466
8.588244864	0.005191242
8.637651264	0.005210019
8.687057665	0.00522915
8.736464065	0.005248282
8.785870465	0.005267774
8.835276866	0.005287267
8.884683266	0.005307126
8.934089666	0.005326986
8.983496067	0.005347218
9.032902467	0.005367451
9.082308868	0.005388062
9.131715268	0.005408674
9.181121668	0.005429672
9.230528069	0.005450669
9.279934469	0.005472059
9.329340869	0.00549345
9.37874727	0.005515239
9.42815367	0.005537028
9.47756007	0.005559223
9.526966471	0.005581418
9.576372871	0.005604026
9.625779272	0.005626634
9.675185672	0.005649662
9.724592072	0.00567269
9.773998473	0.005696146
9.823404873	0.005719602
9.872811273	0.005743493
9.922217674	0.005767384
9.971624074	0.005791718
10.02103047	0.005816052
10.07043687	0.005840837
10.11984328	0.005865621
10.16924968	0.005890865
10.21865608	0.005916108
10.26806248	0.005941819
10.31746888	0.005967529
10.36687528	0.005993715
10.41628168	0.006019901
10.46568808	0.006046572
10.51509448	0.006073242
10.56450088	0.006100405
10.61390728	0.006127568
10.66331368	0.006155234
10.71272008	0.006182899
10.76212648	0.006211076
10.81153288	0.006239253
10.86093928	0.006267951
10.91034568	0.006296649
10.95975208	0.006325877
11.00915848	0.006355105
11.05856488	0.006384874
11.10797128	0.006414643
11.15737768	0.006444962
11.20678408	0.006475282
11.25619048	0.006506163
11.30559688	0.006537043
11.35500328	0.006568495
11.40440968	0.006599948
11.45381609	0.006631983
11.50322249	0.006664017
11.55262889	0.006696646
11.60203529	0.006729275
11.65144169	0.006762509
11.70084809	0.006795743
11.75025449	0.006829593
11.79966089	0.006863444
11.84906729	0.006897924
11.89847369	0.006932404
11.94788009	0.006967524
11.99728649	0.007002645
12.04669289	0.007038419
12.09609929	0.007074193
12.14550569	0.007110634
12.19491209	0.007147075
12.24431849	0.007184195
12.29372489	0.007221316
12.34313129	0.007259129
12.39253769	0.007296942
12.44194409	0.007335462
12.49135049	0.007373982
12.54075689	0.007413222
12.59016329	0.007452463
12.63956969	0.007492439
12.68897609	0.007532416
12.73838249	0.007573142
12.78778889	0.007613868
12.8371953	0.007655359
12.8866017	0.007696849
12.9360081	0.007739121
12.9854145	0.007781393
13.0348209	0.007824462
13.0842273	0.00786753
13.1336337	0.00791141
13.1830401	0.007955291
13.2324465	0.008000001
13.2818529	0.008044712
13.3312593	0.008090268
13.3806657	0.008135825
13.4300721	0.008182245
13.4794785	0.008228666
13.5288849	0.008275967
13.5782913	0.008323269
13.6276977	0.00837147
13.6771041	0.008419672
13.7265105	0.008468793
13.7759169	0.008517913
13.8253233	0.008567971
13.8747297	0.00861803
13.9241361	0.008669045
13.9735425	0.00872006
14.0229489	0.008772053
14.0723553	0.008824046
14.1217617	0.008877038
14.17116811	0.008930029
14.22057451	0.008984039
14.26998091	0.009038049
14.31938731	0.009093101
14.36879371	0.009148152
14.41820011	0.009204267
14.46760651	0.009260382
14.51701291	0.009317582
14.56641931	0.009374783
14.61582571	0.009433092
14.66523211	0.009491401
14.71463851	0.009550844
14.76404491	0.009610286
14.81345131	0.009670886
14.86285771	0.009731486
14.91226411	0.009793268
14.96167051	0.009855051
15.01107691	0.00991804
15.06048331	0.00998103
15.10988971	0.010045255
15.15929611	0.01010948
15.20870251	0.010174966
15.25810891	0.010240452
15.30751531	0.010307227
15.35692171	0.010374002
15.40632811	0.010442094
15.45573451	0.010510186
15.50514092	0.010579624
15.55454732	0.010649063
15.60395372	0.010719878
15.65336012	0.010790692
15.70276652	0.010862913
15.75217292	0.010935133
15.80157932	0.011008793
15.85098572	0.011082452
15.90039212	0.011157581
15.94979852	0.01123271
15.99920492	0.011309341
16.04861132	0.011385972
16.09801772	0.011464141
16.14742412	0.01154231
16.19683052	0.011622048
16.24623692	0.011701786
16.29564332	0.011783131
16.34504972	0.011864476
16.39445612	0.011947465
16.44386252	0.012030454
16.49326892	0.012115122
16.54267532	0.012199789
16.59208172	0.012286177
16.64148812	0.012372564
16.69089452	0.012460707
16.74030092	0.01254885
16.78970732	0.012638791
16.83911372	0.012728731
16.88852013	0.012820512
16.93792653	0.012912294
16.98733293	0.013005954
17.03673933	0.013099614
17.08614573	0.013195199
17.13555213	0.013290784
17.18495853	0.01338834
17.23436493	0.013485895
17.28377133	0.013585463
17.33317773	0.013685031
17.38258413	0.013786661
17.43199053	0.013888291
17.48139693	0.013992031
17.53080333	0.014095772
17.58020973	0.014201669
17.62961613	0.014307566
17.67902253	0.014415675
17.72842893	0.014523784
17.77783533	0.014634151
17.82724173	0.014744518
17.87664813	0.0148572
17.92605453	0.014969881
17.97546093	0.015084934
18.02486733	0.015199987
18.07427373	0.015317462
18.12368013	0.015434937
18.17308653	0.015554895
18.22249294	0.015674852
18.27189934	0.015797353
18.32130574	0.015919854
18.37071214	0.016044955
18.42011854	0.016170056
18.46952494	0.01629782
18.51893134	0.016425585
18.56833774	0.01655608
18.61774414	0.016686575
18.66715054	0.01681986
18.71655694	0.016953146
18.76596334	0.017089294
18.81536974	0.017225443
18.86477614	0.017364518
18.91418254	0.017503594
18.96358894	0.017645669
19.01299534	0.017787744
19.06240174	0.017932896
19.11180814	0.018078047
19.16121454	0.018226343
19.21062094	0.01837464
19.26002734	0.018526159
19.30943374	0.018677679
19.35884014	0.018832505
19.40824654	0.018987331
19.45765294	0.019145536
19.50705934	0.019303742
19.55646575	0.019465415
19.60587215	0.019627087
19.65527855	0.019792314
19.70468495	0.019957541
19.75409135	0.020126403
19.80349775	0.020295265
19.85290415	0.02046786
19.90231055	0.020640454
19.95171695	0.020816866
20.00112335	0.020993277
20.05052975	0.021173603
20.09993615	0.02135393
20.14934255	0.021538272
20.19874895	0.021722614
20.24815535	0.021911065
20.29756175	0.022099516
20.34696815	0.022292181
20.39637455	0.022484847
20.44578095	0.022681835
20.49518735	0.022878823
20.54459375	0.023080235
20.59400015	0.023281647
20.64340655	0.023487602
20.69281295	0.023693557
20.74221935	0.02390416
20.79162575	0.024114762
20.84103215	0.024330135
20.89043855	0.024545508
20.93984496	0.024765774
20.98925136	0.02498604
21.03865776	0.025211315
21.08806416	0.025436591
21.13747056	0.025667005
21.18687696	0.025897419
21.23628336	0.026133108
21.28568976	0.026368797
21.33509616	0.026609886
21.38450256	0.026850974
21.43390896	0.027097603
21.48331536	0.027344231
21.53272176	0.027596547
21.58212816	0.027848862
21.63153456	0.028106999
21.68094096	0.028365136
21.73034736	0.028629254
21.77975376	0.028893372
21.82916016	0.029163613
21.87856656	0.029433855
21.92797296	0.029710381
21.97737936	0.029986907
22.02678576	0.030269886
22.07619216	0.030552864
22.12559856	0.030842449
22.17500496	0.031132033
22.22441136	0.0314284
22.27381777	0.031724767
22.32322417	0.032028097
22.37263057	0.032331427
22.42203697	0.032641886
22.47144337	0.032952346
22.52084977	0.033270127
22.57025617	0.033587907
22.61966257	0.033913203
22.66906897	0.034238498
22.71847537	0.034571492
22.76788177	0.034904486
22.81728817	0.035245389
22.86669457	0.035586292
22.91610097	0.035935299
22.96550737	0.036284305
23.01491377	0.036641629
23.06432017	0.036998954
23.11372657	0.037364821
23.16313297	0.037730688
23.21253937	0.038105304
23.26194577	0.038479921
23.31135217	0.038863523
23.36075857	0.039247125
23.41016497	0.039639953
23.45957137	0.040032781
23.50897777	0.040435061
23.55838417	0.040837342
23.60779058	0.041249328
23.65719698	0.041661315
23.70660338	0.042083269
23.75600978	0.042505224
23.80541618	0.042937389
23.85482258	0.043369554
23.90422898	0.043812215
23.95363538	0.044254876
24.00304178	0.044708288
24.05244818	0.0451617
24.10185458	0.045626153
24.15126098	0.046090607
24.20066738	0.0465664
24.25007378	0.047042192
24.29948018	0.047529604
24.34888658	0.048017016
24.39829298	0.048516358
24.44769938	0.049015699
24.49710578	0.049527293
24.54651218	0.050038886
24.59591858	0.050563033
24.64532498	0.051087181
24.69473138	0.05162423
24.74413778	0.052161279
24.79354418	0.052711545
24.84295058	0.053261811
24.89235698	0.053825651
24.94176338	0.05438949
24.99116979	0.054967269
25.04057619	0.055545048
25.08998259	0.056137108
25.13938899	0.056729168
25.18879539	0.05733589
25.23820179	0.057942612
25.28760819	0.058564393
25.33701459	0.059186174
25.38642099	0.059823379
25.43582739	0.060460584
25.48523379	0.061113629
25.53464019	0.061766674
25.58404659	0.06243598
25.63345299	0.063105286
25.68285939	0.063791251
25.73226579	0.064477216
25.78167219	0.065180298
25.83107859	0.065883379
25.88048499	0.066603991
25.92989139	0.067324603
25.97929779	0.068063213
26.02870419	0.068801822
26.07811059	0.069558906
26.12751699	0.070315991
26.17692339	0.071091995
26.22632979	0.071868
26.27573619	0.072663424
26.3251426	0.073458847
26.374549	0.074274205
26.4239554	0.075089563
26.4733618	0.075925329
26.5227682	0.076761095
26.5721746	0.077617804
26.621581	0.078474513
26.6709874	0.079352715
26.7203938	0.080230916
26.7698002	0.081131116
26.8192066	0.082031316
26.868613	0.082954107
26.9180194	0.083876897
26.9674258	0.084822807
27.0168322	0.085768718
27.0662386	0.086738341
27.115645	0.087707964
27.1650514	0.088701914
27.2144578	0.089695863
27.2638642	0.090714699
27.3132706	0.091733535
27.362677	0.09277789
27.4120834	0.093822245
27.4614898	0.094892767
27.5108962	0.095963289
27.5603026	0.097060573
27.609709	0.098157857
27.65911541	0.099282571
27.70852181	0.100407284
27.75792821	0.101560116
27.80733461	0.102712947
27.85674101	0.103894519
27.90614741	0.10507609
27.95555381	0.106287131
28.00496021	0.107498173
28.05436661	0.108739333
28.10377301	0.109980494
28.15317941	0.111252502
28.20258581	0.11252451
28.25199221	0.113828105
28.30139861	0.1151317
28.35080501	0.116467558
28.40021141	0.117803416
28.44961781	0.119172297
28.49902421	0.120541178
28.54843061	0.121943856
28.59783701	0.123346534
28.64724341	0.124783709
28.69664981	0.126220883
28.74605621	0.127693368
28.79546261	0.129165854
28.84486901	0.130674364
28.89427541	0.132182874
28.94368181	0.133728217
28.99308821	0.135273561
29.04249462	0.136856546
29.09190102	0.138439532
29.14130742	0.14006089
29.19071382	0.141682249
29.24012022	0.1433428
29.28952662	0.145003352
29.33893302	0.146703923
29.38833942	0.148404494
29.43774582	0.150145824
29.48715222	0.151887153
29.53655862	0.153670067
29.58596502	0.155452982
29.63537142	0.157278319
29.68477782	0.159103657
29.73418422	0.160972142
29.78359062	0.162840627
29.83299702	0.164753132
29.88240342	0.166665636
29.93180982	0.16862287
29.98121622	0.170580104
30.03062262	0.172582895
30.08002902	0.174585687
30.12943542	0.176634844
30.17884182	0.178684001
30.22824822	0.180780215
30.27765462	0.182876429
30.32706102	0.185020496
30.37646743	0.187164563
30.42587383	0.189357263
30.47528023	0.191549963
30.52468663	0.193791936
30.57409303	0.19603391
30.62349943	0.198325901
30.67290583	0.200617892
30.72231223	0.202960633
30.77171863	0.205303374
30.82112503	0.207697429
30.87053143	0.210091484
30.91993783	0.21253759
30.96934423	0.214983696
31.01875063	0.217482354
31.06815703	0.219981012
31.11756343	0.222532834
31.16696983	0.225084656
31.21637623	0.227690241
31.26578263	0.230295825
31.31518903	0.23295556
31.36459543	0.235615295
31.41400183	0.238329688
31.46340823	0.24104408
31.51281463	0.243813586
31.56222103	0.246583092
31.61162743	0.249407966
31.66103383	0.252232841
31.71044024	0.255113442
31.75984664	0.257994044
31.80925304	0.26093068
31.85865944	0.263867316
31.90806584	0.266860059
31.95747224	0.269852802
32.00687864	0.27290189
32.05628504	0.275950977
32.10569144	0.279056349
32.15509784	0.282161722
32.20450424	0.285323417
32.25391064	0.288485113
32.30331704	0.291703044
32.35272344	0.294920975
32.40212984	0.298195095
32.45153624	0.301469216
32.50094264	0.304799014
32.55034904	0.308128813
32.59975544	0.311514081
32.64916184	0.314899349
32.69856824	0.31833964
32.74797464	0.321779931
32.79738104	0.32527473
32.84678744	0.328769529
32.89619384	0.332318211
32.94560024	0.335866892
32.99500664	0.33946887
33.04441304	0.343070847
33.09381945	0.346725017
33.14322585	0.350379187
33.19263225	0.354084757
33.24203865	0.357790327
33.29144505	0.361546251
33.34085145	0.365302175
33.39025785	0.369107315
33.43966425	0.372912455
33.48907065	0.376765692
33.53847705	0.38061893
33.58788345	0.384518594
33.63728985	0.388418257
33.68669625	0.392363018
33.73610265	0.396307778
33.78550905	0.400296038
33.83491545	0.404284298
33.88432185	0.408314341
33.93372825	0.412344384
33.98313465	0.416414386
34.03254105	0.420484388
34.08194745	0.424592587
34.13135385	0.428700787
34.18076025	0.432844812
34.23016665	0.436988837
34.27957305	0.441166714
34.32897945	0.445344591
34.37838585	0.449554059
34.42779226	0.453763527
34.47719866	0.458002236
34.52660506	0.462240946
34.57601146	0.46650663
34.62541786	0.470772314
34.67482426	0.475062105
34.72423066	0.479351896
34.77363706	0.483663332
34.82304346	0.487974769
34.87244986	0.492305145
34.92185626	0.49663552
34.97126266	0.500982085
35.02066906	0.505328649
35.07007546	0.509688565
35.11948186	0.514048481
35.16888826	0.518419015
35.21829466	0.52278955
35.26770106	0.527167422
35.31710746	0.531545293
35.36651386	0.535927695
35.41592026	0.540310097
35.46532666	0.544693995
35.51473306	0.549077892
35.56413946	0.553460264
35.61354586	0.557842636
35.66295226	0.562220585
35.71235866	0.566598535
35.76176507	0.570968664
35.81117147	0.575338793
35.86057787	0.579698211
35.90998427	0.584057629
35.95939067	0.588403285
36.00879707	0.59274894
36.05820347	0.597077823
36.10760987	0.601406705
36.15701627	0.605715811
36.20642267	0.610024917
36.25582907	0.614311486
36.30523547	0.618598056
36.35464187	0.622858828
36.40404827	0.627119601
36.45345467	0.631351936
36.50286107	0.635584271
36.55226747	0.639785367
36.60167387	0.643986464
36.65108027	0.648153651
36.70048667	0.652320838
36.74989307	0.656451631
36.79929947	0.660582423
36.84870587	0.664674014
36.89811227	0.668765604
36.94751867	0.672815698
36.99692507	0.676865792
37.04633147	0.680872077
37.09573787	0.684878361
37.14514428	0.688838619
37.19455068	0.692798877
37.24395708	0.696710986
37.29336348	0.700623095
37.34276988	0.704485238
37.39217628	0.70834738
37.44158268	0.712157375
37.49098908	0.715967369
37.54039548	0.719723612
37.58980188	0.723479855
37.63920828	0.727180725
37.68861468	0.730881596
37.73802108	0.734525615
37.78742748	0.738169634
37.83683388	0.741755545
37.88624028	0.745341456
37.93564668	0.748867738
37.98505308	0.752394021
38.03445948	0.755859709
38.08386588	0.759325397
38.13327228	0.762729508
38.18267868	0.766133618
38.23208508	0.769475269
38.28149148	0.77281692
38.33089788	0.776095361
38.38030428	0.779373801
38.42971068	0.782588542
38.47911709	0.785803282
38.52852349	0.788953573
38.57792989	0.792103863
38.62733629	0.79518944
38.67674269	0.798275018
38.72614909	0.801295573
38.77555549	0.804316127
38.82496189	0.80727151
38.87436829	0.810226893
38.92377469	0.813117152
38.97318109	0.816007411
39.02258749	0.818832332
39.07199389	0.821657252
39.12140029	0.824417067
39.17080669	0.827176881
39.22021309	0.829871821
39.26961949	0.832566762
39.31902589	0.835197127
39.36843229	0.837827492
39.41783869	0.840393639
39.46724509	0.842959785
39.51665149	0.845462292
39.56605789	0.847964799
39.61546429	0.850403988
39.66487069	0.852843177
39.71427709	0.855219734
39.76368349	0.85759629
39.8130899	0.859910882
39.8624963	0.862225473
39.9119027	0.864478803
39.9613091	0.866732132
40.0107155	0.868925053
40.0601219	0.871117973
40.1095283	0.87325111
40.1589347	0.875384247
40.2083411	0.877458566
40.2577475	0.879532886
40.3071539	0.881549281
40.3565603	0.883565676
40.4059667	0.885525066
40.4553731	0.887484455
40.5047795	0.889387876
40.5541859	0.891291296
40.6035923	0.893139595
40.6529987	0.894987893
40.7024051	0.896782148
40.7518115	0.898576403
40.8012179	0.900317663
40.8506243	0.902058923
40.9000307	0.903748232
40.9494371	0.905437541
40.9988435	0.907075953
41.0482499	0.908714366
41.0976563	0.91030302
41.1470627	0.911891675
41.19646911	0.912410307
41.24587551	0.912928939
41.29528191	0.912928939
41.34468831	0.912928939
41.39409471	0.912928939
41.44350111	0.912928939
41.49290751	0.912928939
41.54231391	0.912928939
41.59172031	0.912928939
41.64112671	0.912928939
41.69053311	0.912928939
41.73993951	0.912928939
41.78934591	0.912928939
41.83875231	0.912928939
41.88815871	0.912928939
41.93756511	0.912928939
41.98697151	0.912928939
42.03637791	0.912928939
42.08578431	0.912928939
42.13519071	0.912928939
42.18459711	0.912928939
42.23400351	0.912928939
42.28340991	0.912928939
42.33281631	0.912928939
42.38222271	0.912928939
42.43162911	0.912928939
42.48103551	0.912928939
42.53044192	0.912928939
42.57984832	0.912928939
42.62925472	0.912928939
42.67866112	0.912928939
42.72806752	0.912928939
42.77747392	0.912928939
42.82688032	0.912928939
42.87628672	0.912928939
42.92569312	0.912928939
42.97509952	0.912928939
43.02450592	0.912928939
43.07391232	0.912928939
43.12331872	0.912928939
43.17272512	0.912928939
43.22213152	0.912928939
43.27153792	0.912928939
43.32094432	0.912928939
43.37035072	0.912928939
43.41975712	0.912928939
43.46916352	0.912928939
43.51856992	0.912928939
43.56797632	0.912928939
43.61738272	0.912928939
43.66678912	0.912928939
43.71619552	0.912928939
43.76560192	0.912928939
43.81500832	0.912928939
43.86441473	0.912928939
43.91382113	0.912928939
43.96322753	0.912928939
44.01263393	0.912928939
44.06204033	0.912928939
44.11144673	0.912928939
44.16085313	0.912928939
44.21025953	0.912928939
44.25966593	0.912928939
44.30907233	0.912928939
44.35847873	0.912928939
44.40788513	0.912928939
44.45729153	0.912928939
44.50669793	0.912928939
44.55610433	0.912928939
44.60551073	0.912928939
44.65491713	0.912928939
44.70432353	0.912928939
44.75372993	0.912928939
44.80313633	0.912928939
44.85254273	0.912928939
44.90194913	0.912928939
44.95135553	0.912928939
45.00076193	0.912928939
45.05016833	0.912928939
45.09957473	0.912928939
45.14898113	0.912928939
45.19838753	0.912928939
45.24779394	0.912928939
45.29720034	0.912928939
