# Supplementary material for: Global Habitat Suitability and Ecological Niche Separation in the Phylum Placozoa
Source: PLoS One. 2015 Nov 18;10(11):e0140162. doi: 10.1371/journal.pone.0140162 (PMC4651326; doi:10.1371/journal.pone.0140162)
Supplement: S1 Data — (ZIP) [file pone.0140162.s001.zip › Figure 4 Raw Data/Temperature-All-Clades.txt]

Temperature	T.Probability
-4.95869987	0.006543263
-4.914159471	0.006543263
-4.869619073	0.006543263
-4.825078674	0.006543263
-4.780538275	0.006543263
-4.735997877	0.006543263
-4.691457478	0.006543263
-4.646917079	0.006543263
-4.602376681	0.006543263
-4.557836282	0.006543263
-4.513295883	0.006543263
-4.468755484	0.006543263
-4.424215086	0.006543263
-4.379674687	0.006543263
-4.335134288	0.006543263
-4.29059389	0.006543263
-4.246053491	0.006543263
-4.201513092	0.006543263
-4.156972694	0.006543263
-4.112432295	0.006543263
-4.067891896	0.006543263
-4.023351498	0.006543263
-3.978811099	0.006543263
-3.9342707	0.006543263
-3.889730301	0.006543263
-3.845189903	0.006543263
-3.800649504	0.006543263
-3.756109105	0.006543263
-3.711568707	0.006543263
-3.667028308	0.006543263
-3.622487909	0.006543263
-3.577947511	0.006543263
-3.533407112	0.006543263
-3.488866713	0.006543263
-3.444326315	0.006543263
-3.399785916	0.006543263
-3.355245517	0.006543263
-3.310705118	0.006543263
-3.26616472	0.006543263
-3.221624321	0.006543263
-3.177083922	0.006543263
-3.132543524	0.006543263
-3.088003125	0.006543263
-3.043462726	0.006543263
-2.998922328	0.006543263
-2.954381929	0.006543263
-2.90984153	0.006543263
-2.865301132	0.006543263
-2.820760733	0.006543263
-2.776220334	0.006543263
-2.731679935	0.006543263
-2.687139537	0.006543263
-2.642599138	0.006543263
-2.598058739	0.006543263
-2.553518341	0.006543263
-2.508977942	0.006543263
-2.464437543	0.006543263
-2.419897145	0.006543263
-2.375356746	0.006543263
-2.330816347	0.006543263
-2.286275949	0.006543263
-2.24173555	0.006543263
-2.197195151	0.006543263
-2.152654752	0.006543263
-2.108114354	0.006543263
-2.063573955	0.006543263
-2.019033556	0.006543263
-1.974493158	0.006543263
-1.929952759	0.006543263
-1.88541236	0.006543263
-1.840871962	0.006543263
-1.796331563	0.006543263
-1.751791164	0.006543263
-1.707250766	0.006543263
-1.662710367	0.006543263
-1.618169968	0.006543263
-1.573629569	0.006543263
-1.529089171	0.006543263
-1.484548772	0.006543263
-1.440008373	0.006543263
-1.395467975	0.006543263
-1.350927576	0.006543263
-1.306387177	0.006543263
-1.261846779	0.006557939
-1.21730638	0.006572615
-1.172765981	0.00661704
-1.128225583	0.006661465
-1.083685184	0.006706491
-1.039144785	0.006751517
-0.994604386	0.006797152
-0.950063988	0.006842787
-0.905523589	0.00688904
-0.86098319	0.006935293
-0.816442792	0.006982172
-0.771902393	0.00702905
-0.727361994	0.007076563
-0.682821596	0.007124076
-0.638281197	0.007172232
-0.593740798	0.007220388
-0.549200399	0.007269195
-0.504660001	0.007318002
-0.460119602	0.007367469
-0.415579203	0.007416937
-0.371038805	0.007467073
-0.326498406	0.00751721
-0.281958007	0.007568024
-0.237417609	0.007618839
-0.19287721	0.007670341
-0.148336811	0.007721843
-0.103796413	0.007774041
-0.059256014	0.00782624
-0.014715615	0.007879144
0.029824784	0.007932048
0.074365182	0.007985668
0.118905581	0.008039288
0.16344598	0.008093632
0.207986378	0.008147977
0.252526777	0.008203056
0.297067176	0.008258136
0.341607574	0.00831396
0.386147973	0.008369784
0.430688372	0.008426363
0.47522877	0.008482941
0.519769169	0.008540285
0.564309568	0.008597629
0.608849967	0.008655747
0.653390365	0.008713865
0.697930764	0.00877277
0.742471163	0.008831674
0.787011561	0.008891374
0.83155196	0.008951074
0.876092359	0.009011581
0.920632757	0.009072087
0.965173156	0.009133412
1.009713555	0.009194736
1.054253953	0.009256889
1.098794352	0.009319042
1.143334751	0.009382034
1.18787515	0.009445027
1.232415548	0.00950887
1.276955947	0.009572713
1.321496346	0.009637419
1.366036744	0.009702125
1.410577143	0.009767705
1.455117542	0.009833284
1.49965794	0.009899749
1.544198339	0.009966214
1.588738738	0.010033577
1.633279136	0.010100939
1.677819535	0.010169211
1.722359934	0.010237483
1.766900333	0.010306677
1.811440731	0.010375871
1.85598113	0.010445998
1.900521529	0.010516126
1.945061927	0.0105872
1.989602326	0.010658275
2.034142725	0.010730308
2.078683123	0.010802342
2.123223522	0.010875347
2.167763921	0.010948352
2.212304319	0.011022343
2.256844718	0.011096333
2.301385117	0.011171322
2.345925516	0.01124631
2.390465914	0.01132231
2.435006313	0.01139831
2.479546712	0.011475336
2.52408711	0.011552361
2.568627509	0.011630425
2.613167908	0.011708489
2.657708306	0.011787605
2.702248705	0.011866722
2.746789104	0.011946904
2.791329502	0.012027087
2.835869901	0.012108351
2.8804103	0.012189615
2.924950699	0.012271975
2.969491097	0.012354335
3.014031496	0.012437804
3.058571895	0.012521273
3.103112293	0.012605867
3.147652692	0.012690461
3.192193091	0.012776195
3.236733489	0.012861929
3.281273888	0.012948818
3.325814287	0.013035706
3.370354685	0.013123765
3.414895084	0.013211824
3.459435483	0.013301069
3.503975882	0.013390314
3.54851628	0.013480761
3.593056679	0.013571207
3.637597078	0.013662872
3.682137476	0.013754536
3.726677875	0.013847434
3.771218274	0.013940332
3.815758672	0.014034481
3.860299071	0.014128629
3.90483947	0.014224045
3.949379869	0.01431946
3.993920267	0.014416159
4.038460666	0.014512859
4.083001065	0.014610859
4.127541463	0.014708859
4.172081862	0.014808177
4.216622261	0.014907495
4.261162659	0.015008149
4.305703058	0.015108802
4.350243457	0.015210809
4.394783855	0.015312816
4.439324254	0.015416195
4.483864653	0.015519573
4.528405052	0.015624341
4.57294545	0.015729108
4.617485849	0.015835284
4.662026248	0.01594146
4.706566646	0.016049062
4.751107045	0.016156665
4.795647444	0.016265712
4.840187842	0.01637476
4.884728241	0.016485272
4.92926864	0.016595785
4.973809038	0.016707781
5.018349437	0.016819777
5.062889836	0.016933277
5.107430235	0.017046777
5.151970633	0.0171618
5.196511032	0.017276824
5.241051431	0.01739339
5.285591829	0.017509956
5.330132228	0.017628087
5.374672627	0.017746219
5.419213025	0.017865935
5.463753424	0.017985651
5.508293823	0.018106972
5.552834221	0.018228293
5.59737462	0.018351241
5.641915019	0.01847419
5.686455418	0.018598787
5.730995816	0.018723383
5.775536215	0.01884965
5.820076614	0.018975917
5.864617012	0.019103876
5.909157411	0.019231835
5.95369781	0.019361508
5.998238208	0.019491182
6.042778607	0.019622592
6.087319006	0.019754002
6.131859404	0.019887172
6.176399803	0.020020342
6.220940202	0.020155295
6.265480601	0.020290248
6.310020999	0.020427008
6.354561398	0.020563767
6.399101797	0.020702357
6.443642195	0.020840947
6.488182594	0.020981391
6.532722993	0.021121836
6.577263391	0.021264159
6.62180379	0.021406482
6.666344189	0.021550708
6.710884587	0.021694934
6.755424986	0.021841088
6.799965385	0.021987243
6.844505784	0.022135351
6.889046182	0.022283459
6.933586581	0.022433547
6.97812698	0.022583635
7.022667378	0.022735728
7.067207777	0.02288782
7.111748176	0.023041945
7.156288574	0.023196069
7.200828973	0.023352252
7.245369372	0.023508435
7.28990977	0.023666702
7.334450169	0.02382497
7.378990568	0.02398535
7.423530967	0.024145731
7.468071365	0.024308251
7.512611764	0.024470771
7.557152163	0.02463546
7.601692561	0.024800148
7.64623296	0.024967033
7.690773359	0.025133917
7.735313757	0.025303027
7.779854156	0.025472137
7.824394555	0.025643501
7.868934953	0.025814866
7.913475352	0.025988514
7.958015751	0.026162161
8.00255615	0.026338122
8.047096548	0.026514083
8.091636947	0.026692387
8.136177346	0.026870692
8.180717744	0.027051371
8.225258143	0.02723205
8.269798542	0.027415134
8.31433894	0.027598219
8.358879339	0.027783739
8.403419738	0.02796926
8.447960137	0.028157249
8.492500535	0.028345238
8.537040934	0.028535727
8.581581333	0.028726217
8.626121731	0.028919239
8.67066213	0.029112262
8.715202529	0.02930785
8.759742927	0.029503439
8.804283326	0.029701626
8.848823725	0.029899812
8.893364123	0.030100633
8.937904522	0.030301454
8.982444921	0.030504942
9.02698532	0.03070843
9.071525718	0.030914619
9.116066117	0.031120809
9.160606516	0.031329736
9.205146914	0.031538663
9.249687313	0.031750362
9.294227712	0.031962061
9.33876811	0.032176568
9.383308509	0.032391076
9.427848908	0.032608429
9.472389306	0.032825782
9.516929705	0.033046016
9.561470104	0.03326625
9.606010503	0.033489403
9.650550901	0.033712557
9.6950913	0.033938668
9.739631699	0.034164778
9.784172097	0.034393883
9.828712496	0.034622989
9.873252895	0.034855129
9.917793293	0.035087268
9.962333692	0.035322482
10.00687409	0.035557695
10.05141449	0.035796021
10.09595489	0.036034347
10.14049529	0.036275826
10.18503569	0.036517306
10.22957608	0.036761979
10.27411648	0.037006653
10.31865688	0.037254561
10.36319728	0.037502469
10.40773768	0.037753656
10.45227808	0.038004843
10.49681848	0.038259348
10.54135888	0.038513852
10.58589927	0.03877172
10.63043967	0.039029587
10.67498007	0.039290861
10.71952047	0.039552134
10.76406087	0.039816857
10.80860127	0.04008158
10.85314167	0.040349798
10.89768206	0.040618016
10.94222246	0.040889772
10.98676286	0.041161529
11.03130326	0.04143687
11.07584366	0.041712211
11.12038406	0.041991183
11.16492446	0.042270155
11.20946486	0.042552806
11.25400525	0.042835456
11.29854565	0.043121832
11.34308605	0.043408209
11.38762645	0.043698357
11.43216685	0.043988506
11.47670725	0.044282476
11.52124765	0.044576447
11.56578805	0.044874289
11.61032844	0.045172132
11.65486884	0.045473895
11.69940924	0.045775658
11.74394964	0.046081392
11.78849004	0.046387126
11.83303044	0.046696884
11.87757084	0.047006642
11.92211123	0.047320472
11.96665163	0.047634302
12.01119203	0.047952261
12.05573243	0.04827022
12.10027283	0.048592358
12.14481323	0.048914495
12.18935363	0.049240867
12.23389403	0.049567238
12.27843442	0.049897898
12.32297482	0.050228558
12.36751522	0.050563561
12.41205562	0.050898565
12.45659602	0.051237966
12.50113642	0.051577368
12.54567682	0.051921227
12.59021721	0.052265085
12.63475761	0.052613456
12.67929801	0.052961827
12.72383841	0.053314769
12.76837881	0.053667712
12.81291921	0.054025284
12.85745961	0.054382856
12.90200001	0.054745118
12.9465404	0.055107379
12.9910808	0.055474391
13.0356212	0.055841402
13.0801616	0.056213225
13.124702	0.056585048
13.1692424	0.056961744
13.2137828	0.05733844
13.2583232	0.057720067
13.30286359	0.058101694
13.34740399	0.058488324
13.39194439	0.058874954
13.43648479	0.059266648
13.48102519	0.059658342
13.52556559	0.060055164
13.57010599	0.060451987
13.61464638	0.060854004
13.65918678	0.061256021
13.70372718	0.0616633
13.74826758	0.062070579
13.79280798	0.062483188
13.83734838	0.062895797
13.88188878	0.063313803
13.92642918	0.063731809
13.97096957	0.064155283
14.01550997	0.064578757
14.06005037	0.06500777
14.10459077	0.065436783
14.14913117	0.065871406
14.19367157	0.06630603
14.23821197	0.066746334
14.28275237	0.067186637
14.32729276	0.067632697
14.37183316	0.068078757
14.41637356	0.068530646
14.46091396	0.068982536
14.50545436	0.06944033
14.54999476	0.069898125
14.59453516	0.070361901
14.63907555	0.070825676
14.68361595	0.07129551
14.72815635	0.071765344
14.77269675	0.072241315
14.81723715	0.072717287
14.86177755	0.073199476
14.90631795	0.073681665
14.95085835	0.074170148
14.99539874	0.074658632
15.03993914	0.075153496
15.08447954	0.07564836
15.12901994	0.076149684
15.17356034	0.076651007
15.21810074	0.077158876
15.26264114	0.077666744
15.30718154	0.078181243
15.35172193	0.078695741
15.39626233	0.079216956
15.44080273	0.079738172
15.48534313	0.080266188
15.52988353	0.080794205
15.57442393	0.081329113
15.61896433	0.081864022
15.66350472	0.08240591
15.70804512	0.082947798
15.75258552	0.083496759
15.79712592	0.08404572
15.84166632	0.084601846
15.88620672	0.085157971
15.93074712	0.085721352
15.97528752	0.086284733
16.01982791	0.086855472
16.06436831	0.08742621
16.10890871	0.088004389
16.15344911	0.088582567
16.19798951	0.089168292
16.24252991	0.089754016
16.28707031	0.090347382
16.33161071	0.090940748
16.3761511	0.091541857
16.4206915	0.092142965
16.4652319	0.092751905
16.5097723	0.093360845
16.5543127	0.093977745
16.5988531	0.094594644
16.6433935	0.095219592
16.68793389	0.095844539
16.73247429	0.096477644
16.77701469	0.097110748
16.82155509	0.097752115
16.86609549	0.098393482
16.91063589	0.099043218
16.95517629	0.099692954
16.99971669	0.100351169
17.04425708	0.101009384
17.08879748	0.10167619
17.13333788	0.102342996
17.17787828	0.103018508
17.22241868	0.10369402
17.26695908	0.104378349
17.31149948	0.105062678
17.35603988	0.10575594
17.40058027	0.106449203
17.44512067	0.107151513
17.48966107	0.107853823
17.53420147	0.108565305
17.57874187	0.109276788
17.62328227	0.109997559
17.66782267	0.110718331
17.71236306	0.111448513
17.75690346	0.112178695
17.80144386	0.112918414
17.84598426	0.113658133
17.89052466	0.114407511
17.93506506	0.115156889
17.97960546	0.115916056
18.02414586	0.116675223
18.06868625	0.117444304
18.11322665	0.118213385
18.15776705	0.118992511
18.20230745	0.119771637
18.24684785	0.120560943
18.29138825	0.121350248
18.33592865	0.122149864
18.38046905	0.12294948
18.42500944	0.123759539
18.46954984	0.124569599
18.51409024	0.125390243
18.55863064	0.126210888
18.60317104	0.127042251
18.64771144	0.127873614
18.69225184	0.128715841
18.73679223	0.129558069
18.78133263	0.130411297
18.82587303	0.131264526
18.87041343	0.132128902
18.91495383	0.132993277
18.95949423	0.133868943
19.00403463	0.134744609
19.04857503	0.135631714
19.09311542	0.13651882
19.13765582	0.137417513
19.18219622	0.138316206
19.22673662	0.139226636
19.27127702	0.140137066
19.31581742	0.141059384
19.36035782	0.141981702
19.40489822	0.142916059
19.44943861	0.143850417
19.49397901	0.144796975
19.53851941	0.145743532
19.58305981	0.146702444
19.62760021	0.147661356
19.67214061	0.148632775
19.71668101	0.149604194
19.7612214	0.150588286
19.8057618	0.151572378
19.8503022	0.152569304
19.8948426	0.153566229
19.939383	0.154576149
19.9839234	0.155586068
20.0284638	0.156609147
20.0730042	0.157632226
20.11754459	0.158668628
20.16208499	0.159705029
20.20662539	0.160754918
20.25116579	0.161804807
20.29570619	0.162868357
20.34024659	0.163931906
20.38478699	0.16500928
20.42932738	0.166086654
20.47386778	0.167178025
20.51840818	0.168269395
20.56294858	0.169374932
20.60748898	0.17048047
20.65202938	0.171600345
20.69656978	0.172720221
20.74111018	0.173854612
20.78565057	0.174989003
20.83019097	0.176138074
20.87473137	0.177287145
20.91927177	0.178451078
20.96381217	0.179615012
21.00835257	0.180793978
21.05289297	0.181972945
21.09743337	0.183167115
21.14197376	0.184361285
21.18651416	0.185570844
21.23105456	0.186780402
21.27559496	0.188005517
21.32013536	0.189230631
21.36467576	0.19047148
21.40921616	0.191712329
21.45375655	0.192969088
21.49829695	0.194225848
21.54283735	0.195498691
21.58737775	0.196771534
21.63191815	0.198060633
21.67645855	0.199349733
21.72099895	0.200655264
21.76553935	0.201960796
21.81007974	0.203282933
21.85462014	0.20460507
21.89916054	0.205943981
21.94370094	0.207282892
21.98824134	0.208638746
22.03278174	0.209994601
22.07732214	0.211367575
22.12186254	0.212740549
22.16640293	0.214130799
22.21094333	0.215521049
22.25548373	0.21692875
22.30002413	0.218336451
22.34456453	0.219761759
22.38910493	0.221187067
22.43364533	0.222630142
22.47818572	0.224073218
22.52272612	0.225534221
22.56726652	0.226995224
22.61180692	0.228474303
22.65634732	0.229953381
22.70088772	0.2314507
22.74542812	0.232948019
22.78996852	0.234463706
22.83450891	0.235979393
22.87904931	0.237513601
22.92358971	0.239047809
22.96813011	0.240600672
23.01267051	0.242153534
23.05721091	0.243725191
23.10175131	0.245296848
23.14629171	0.246887425
23.1908321	0.248478001
23.2353725	0.25008762
23.2799129	0.251697239
23.3244533	0.253326018
23.3689937	0.254954797
23.4135341	0.25660284
23.4580745	0.258250883
23.50261489	0.259918296
23.54715529	0.261585709
23.59169569	0.263272597
23.63623609	0.264959484
23.68077649	0.266665927
23.72531689	0.268372369
23.76985729	0.270098443
23.81439769	0.271824518
23.85893808	0.273570307
23.90347848	0.275316095
23.94801888	0.277081656
23.99255928	0.278847218
24.03709968	0.280632608
24.08164008	0.282417998
24.12618048	0.284223251
24.17072088	0.286028504
24.21526127	0.287853658
24.25980167	0.289678812
24.30434207	0.291523899
24.34888247	0.293368986
24.39342287	0.295234002
24.43796327	0.297099018
24.48250367	0.298983975
24.52704406	0.300868931
24.57158446	0.302773812
24.61612486	0.304678693
24.66066526	0.30660347
24.70520566	0.308528247
24.74974606	0.310472879
24.79428646	0.31241751
24.83882686	0.314381954
24.88336725	0.316346398
24.92790765	0.318330576
24.97244805	0.320314753
25.01698845	0.322318587
25.06152885	0.32432242
25.10606925	0.326345821
25.15060965	0.328369221
25.19515005	0.330412066
25.23969044	0.332454911
25.28423084	0.334517078
25.32877124	0.336579245
25.37331164	0.338660592
25.41785204	0.340741938
25.46239244	0.342842303
25.50693284	0.344942668
25.55147323	0.347061867
25.59601363	0.349181065
25.64055403	0.351318911
25.68509443	0.353456756
25.72963483	0.355613033
25.77417523	0.35776931
25.81871563	0.359943783
25.86325603	0.362118256
25.90779642	0.364310688
25.95233682	0.366503119
25.99687722	0.368713224
26.04141762	0.370923328
26.08595802	0.373150837
26.13049842	0.375378346
26.17503882	0.377622947
26.21957922	0.379867548
26.26411961	0.382128915
26.30866001	0.384390283
26.35320041	0.386668077
26.39774081	0.388945872
26.44228121	0.39123973
26.48682161	0.393533587
26.53136201	0.395843133
26.5759024	0.398152679
26.6204428	0.400477502
26.6649832	0.402802324
26.7095236	0.405142015
26.754064	0.407481706
26.7986044	0.409835824
26.8431448	0.412189943
26.8876852	0.414558035
26.93222559	0.416926128
26.97676599	0.419307706
27.02130639	0.421689284
27.06584679	0.424083868
27.11038719	0.426478451
27.15492759	0.428885534
27.19946799	0.431292617
27.24400838	0.433711666
27.28854878	0.436130714
27.33308918	0.438561171
27.37762958	0.440991628
27.42216998	0.443432954
27.46671038	0.44587428
27.51125078	0.448325884
27.55579118	0.450777489
27.60033157	0.453238782
27.64487197	0.455700076
27.68941237	0.458170447
27.73395277	0.460640818
27.77849317	0.463119647
27.82303357	0.465598476
27.86757397	0.468085134
27.91211437	0.470571792
27.95665476	0.473065618
28.00119516	0.475559443
28.04573556	0.478059787
28.09027596	0.48056013
28.13481636	0.483066329
28.17935676	0.485572529
28.22389716	0.488083881
28.26843755	0.490595233
28.31297795	0.493111065
28.35751835	0.495626897
28.40205875	0.498146495
28.44659915	0.500666094
28.49113955	0.503188774
28.53567995	0.505711454
28.58022035	0.508236489
28.62476074	0.510761523
28.66930114	0.513288194
28.71384154	0.515814865
28.75838194	0.518342462
28.80292234	0.52087006
28.84746274	0.523397839
28.89200314	0.525925618
28.93654354	0.528452879
28.98108393	0.53098014
29.02562433	0.533506122
29.07016473	0.536032104
29.11470513	0.538556111
29.15924553	0.541080117
29.20378593	0.543601406
29.24832633	0.546122694
29.29286672	0.548640543
29.33740712	0.551158392
29.38194752	0.553672022
29.42648792	0.556185651
29.47102832	0.558694452
29.51556872	0.561203253
29.56010912	0.563706475
29.60464952	0.566209698
29.64918991	0.568706608
29.69373031	0.571203518
29.73827071	0.573693442
29.78281111	0.576183367
29.82735151	0.578665602
29.87189191	0.581147838
29.91643231	0.583621711
29.96097271	0.586095583
30.0055131	0.58856042
30.0500535	0.591025257
30.0945939	0.593480414
30.1391343	0.595935571
30.1836747	0.598380393
30.2282151	0.600825214
30.2727555	0.603259045
30.31729589	0.605692875
30.36183629	0.608115131
30.40637669	0.610537386
30.45091709	0.61294744
30.49545749	0.615357494
30.53999789	0.617754775
30.58453829	0.620152056
30.62907869	0.622535968
30.67361908	0.624919879
30.71815948	0.627289879
30.76269988	0.629659879
30.80724028	0.632015425
30.85178068	0.634370971
30.89632108	0.636711532
30.94086148	0.639052093
30.98540188	0.641377181
31.02994227	0.643702269
31.07448267	0.646011388
31.11902307	0.648320508
31.16356347	0.650613189
31.20810387	0.652905869
31.25264427	0.655181664
31.29718467	0.657457459
31.34172506	0.659715956
31.38626546	0.661974454
31.43080586	0.664215219
31.47534626	0.666455984
31.51988666	0.668678635
31.56442706	0.670901287
31.60896746	0.67310546
31.65350786	0.675309634
31.69804825	0.677494985
31.74258865	0.679680336
31.78712905	0.681846529
31.83166945	0.684012723
31.87620985	0.686159456
31.92075025	0.688306189
31.96529065	0.690433156
32.00983105	0.692560124
32.05437144	0.694667065
32.09891184	0.696774006
32.14345224	0.698860669
32.18799264	0.700947332
32.23253304	0.703013498
32.27707344	0.705079663
32.32161384	0.707125098
32.36615423	0.709170532
32.41069463	0.711195076
32.45523503	0.713219619
32.49977543	0.715223056
32.54431583	0.717226493
32.58885623	0.719208711
32.63339663	0.721190929
32.67793703	0.723151767
32.72247742	0.725112605
32.76701782	0.727051944
32.81155822	0.728991282
32.85609862	0.730909038
32.90063902	0.732826793
32.94517942	0.734722853
32.98971982	0.736618912
33.03426022	0.738493228
33.07880061	0.740367544
33.12334101	0.742220056
33.16788141	0.744072568
33.21242181	0.745903242
33.25696221	0.747733915
33.30150261	0.749542725
33.34604301	0.751351535
33.3905834	0.753138489
33.4351238	0.754925442
33.4796642	0.756690526
33.5242046	0.75845561
33.568745	0.760198855
33.6132854	0.761942101
33.6578258	0.763663536
33.7023662	0.765384972
33.74690659	0.76708464
33.79144699	0.768784308
33.83598739	0.770462281
33.88052779	0.772140253
33.92506819	0.773796594
33.96960859	0.775452936
34.01414899	0.777087724
34.05868939	0.778722513
34.10322978	0.780335838
34.14777018	0.781949162
34.19231058	0.783541131
34.23685098	0.7851331
34.28139138	0.786703825
34.32593178	0.78827455
34.37047218	0.789824146
34.41501257	0.791373742
34.45955297	0.792902333
34.50409337	0.794430923
34.54863377	0.795938665
34.59317417	0.797446406
34.63771457	0.798933423
34.68225497	0.800420439
34.72679537	0.801886904
34.77133576	0.803353369
34.81587616	0.80479942
34.86041656	0.80624547
34.90495696	0.807671273
34.94949736	0.809097075
34.99403776	0.810502815
35.03857816	0.811908555
35.08311855	0.813294405
35.12765895	0.814680254
35.17219935	0.816046381
35.21673975	0.817412508
35.26128015	0.818759114
35.30582055	0.82010572
35.35036095	0.821432996
35.39490135	0.822760272
35.43944174	0.824068385
35.48398214	0.825376499
35.52852254	0.826665676
35.57306294	0.827954853
35.61760334	0.829225278
35.66214374	0.830495703
35.70668414	0.831747591
35.75122454	0.83299948
35.79576493	0.834233028
35.84030533	0.835466576
35.88484573	0.835873717
35.92938613	0.836280859
35.97392653	0.836280859
36.01846693	0.836280859
36.06300733	0.836280859
36.10754772	0.836280859
36.15208812	0.836280859
36.19662852	0.836280859
36.24116892	0.836280859
36.28570932	0.836280859
36.33024972	0.836280859
36.37479012	0.836280859
36.41933052	0.836280859
36.46387091	0.836280859
36.50841131	0.836280859
36.55295171	0.836280859
36.59749211	0.836280859
36.64203251	0.836280859
36.68657291	0.836280859
36.73111331	0.836280859
36.77565371	0.836280859
36.8201941	0.836280859
36.8647345	0.836280859
36.9092749	0.836280859
36.9538153	0.836280859
36.9983557	0.836280859
37.0428961	0.836280859
37.0874365	0.836280859
37.13197689	0.836280859
37.17651729	0.836280859
37.22105769	0.836280859
37.26559809	0.836280859
37.31013849	0.836280859
37.35467889	0.836280859
37.39921929	0.836280859
37.44375969	0.836280859
37.48830008	0.836280859
37.53284048	0.836280859
37.57738088	0.836280859
37.62192128	0.836280859
37.66646168	0.836280859
37.71100208	0.836280859
37.75554248	0.836280859
37.80008288	0.836280859
37.84462327	0.836280859
37.88916367	0.836280859
37.93370407	0.836280859
37.97824447	0.836280859
38.02278487	0.836280859
38.06732527	0.836280859
38.11186567	0.836280859
38.15640606	0.836280859
38.20094646	0.836280859
38.24548686	0.836280859
38.29002726	0.836280859
38.33456766	0.836280859
38.37910806	0.836280859
38.42364846	0.836280859
38.46818886	0.836280859
38.51272925	0.836280859
38.55726965	0.836280859
38.60181005	0.836280859
38.64635045	0.836280859
38.69089085	0.836280859
38.73543125	0.836280859
38.77997165	0.836280859
38.82451205	0.836280859
38.86905244	0.836280859
38.91359284	0.836280859
38.95813324	0.836280859
39.00267364	0.836280859
39.04721404	0.836280859
39.09175444	0.836280859
39.13629484	0.836280859
39.18083523	0.836280859
39.22537563	0.836280859
39.26991603	0.836280859
39.31445643	0.836280859
39.35899683	0.836280859
39.40353723	0.836280859
39.44807763	0.836280859
39.49261803	0.836280859
39.53715842	0.836280859
39.58169882	0.836280859
