# Supplementary material for: Global Habitat Suitability and Ecological Niche Separation in the Phylum Placozoa
Source: PLoS One. 2015 Nov 18;10(11):e0140162. doi: 10.1371/journal.pone.0140162 (PMC4651326; doi:10.1371/journal.pone.0140162)
Supplement: S1 Data — (ZIP) [file pone.0140162.s001.zip › Figure 4 Raw Data/Temperature-Clade-I.txt]

Temperature.I	T.I.Prob
-4.665799975	4.20E-04
-4.623898376	4.20E-04
-4.581996777	4.20E-04
-4.540095177	4.20E-04
-4.498193578	4.20E-04
-4.456291978	4.20E-04
-4.414390379	4.20E-04
-4.37248878	4.20E-04
-4.33058718	4.20E-04
-4.288685581	4.20E-04
-4.246783981	4.20E-04
-4.204882382	4.20E-04
-4.162980783	4.20E-04
-4.121079183	4.20E-04
-4.079177584	4.20E-04
-4.037275984	4.20E-04
-3.995374385	4.20E-04
-3.953472785	4.20E-04
-3.911571186	4.20E-04
-3.869669587	4.20E-04
-3.827767987	4.20E-04
-3.785866388	4.20E-04
-3.743964788	4.20E-04
-3.702063189	4.20E-04
-3.66016159	4.20E-04
-3.61825999	4.20E-04
-3.576358391	4.20E-04
-3.534456791	4.20E-04
-3.492555192	4.20E-04
-3.450653593	4.20E-04
-3.408751993	4.20E-04
-3.366850394	4.20E-04
-3.324948794	4.20E-04
-3.283047195	4.20E-04
-3.241145596	4.20E-04
-3.199243996	4.20E-04
-3.157342397	4.20E-04
-3.115440797	4.20E-04
-3.073539198	4.20E-04
-3.031637599	4.20E-04
-2.989735999	4.20E-04
-2.9478344	4.20E-04
-2.9059328	4.20E-04
-2.864031201	4.20E-04
-2.822129601	4.20E-04
-2.780228002	4.20E-04
-2.738326403	4.20E-04
-2.696424803	4.20E-04
-2.654523204	4.20E-04
-2.612621604	4.20E-04
-2.570720005	4.20E-04
-2.528818406	4.20E-04
-2.486916806	4.20E-04
-2.445015207	4.20E-04
-2.403113607	4.20E-04
-2.361212008	4.20E-04
-2.319310409	4.20E-04
-2.277408809	4.20E-04
-2.23550721	4.20E-04
-2.19360561	4.20E-04
-2.151704011	4.20E-04
-2.109802412	4.20E-04
-2.067900812	4.20E-04
-2.025999213	4.20E-04
-1.984097613	4.20E-04
-1.942196014	4.20E-04
-1.900294415	4.20E-04
-1.858392815	4.20E-04
-1.816491216	4.20E-04
-1.774589616	4.20E-04
-1.732688017	4.20E-04
-1.690786417	4.20E-04
-1.648884818	4.20E-04
-1.606983219	4.20E-04
-1.565081619	4.20E-04
-1.52318002	4.20E-04
-1.48127842	4.20E-04
-1.439376821	4.20E-04
-1.397475222	4.20E-04
-1.355573622	4.20E-04
-1.313672023	4.20E-04
-1.271770423	4.20E-04
-1.229868824	4.20E-04
-1.187967225	4.23E-04
-1.146065625	4.26E-04
-1.104164026	4.35E-04
-1.062262426	4.44E-04
-1.020360827	4.53E-04
-0.978459228	4.62E-04
-0.936557628	4.72E-04
-0.894656029	4.81E-04
-0.852754429	4.91E-04
-0.81085283	5.01E-04
-0.768951231	5.11E-04
-0.727049631	5.21E-04
-0.685148032	5.32E-04
-0.643246432	5.43E-04
-0.601344833	5.54E-04
-0.559443233	5.65E-04
-0.517541634	5.77E-04
-0.475640035	5.88E-04
-0.433738435	6.00E-04
-0.391836836	6.12E-04
-0.349935236	6.24E-04
-0.308033637	6.37E-04
-0.266132038	6.50E-04
-0.224230438	6.63E-04
-0.182328839	6.76E-04
-0.140427239	6.89E-04
-0.09852564	7.03E-04
-0.056624041	7.17E-04
-0.014722441	7.32E-04
0.027179158	7.46E-04
0.069080758	7.61E-04
0.110982357	7.76E-04
0.152883956	7.91E-04
0.194785556	8.07E-04
0.236687155	8.23E-04
0.278588755	8.39E-04
0.320490354	8.56E-04
0.362391953	8.73E-04
0.404293553	8.90E-04
0.446195152	9.07E-04
0.488096752	9.25E-04
0.529998351	9.43E-04
0.571899951	9.62E-04
0.61380155	9.80E-04
0.655703149	1.00E-03
0.697604749	0.001019193
0.739506348	0.001039256
0.781407948	0.00105932
0.823309547	0.001080124
0.865211146	0.001100929
0.907112746	0.001122501
0.949014345	0.001144073
0.990915945	0.001166437
1.032817544	0.001188802
1.074719143	0.001211987
1.116620743	0.001235172
1.158522342	0.001259205
1.200423942	0.001283239
1.242325541	0.001308149
1.28422714	0.001333059
1.32612874	0.001358876
1.368030339	0.001384693
1.409931939	0.001411448
1.451833538	0.001438203
1.493735137	0.001465926
1.535636737	0.00149365
1.577538336	0.001522375
1.619439936	0.0015511
1.661341535	0.001580861
1.703243134	0.001610621
1.745144734	0.001641451
1.787046333	0.001672282
1.828947933	0.001704217
1.870849532	0.001736153
1.912751132	0.001769231
1.954652731	0.001802309
1.99655433	0.001836567
2.03845593	0.001870825
2.080357529	0.001906301
2.122259129	0.001941778
2.164160728	0.001978514
2.206062327	0.002015251
2.247963927	0.002053287
2.289865526	0.002091324
2.331767126	0.002130704
2.373668725	0.002170083
2.415570324	0.00221085
2.457471924	0.002251616
2.499373523	0.002293815
2.541275123	0.002336014
2.583176722	0.002379691
2.625078321	0.002423369
2.666979921	0.002468573
2.70888152	0.002513776
2.75078312	0.002560555
2.792684719	0.002607335
2.834586318	0.00265574
2.876487918	0.002704145
2.918389517	0.002754229
2.960291117	0.002804313
3.002192716	0.002856128
3.044094316	0.002907944
3.085995915	0.002961547
3.127897514	0.003015149
3.169799114	0.003070596
3.211700713	0.003126042
3.253602313	0.00318339
3.295503912	0.003240738
3.337405511	0.003300049
3.379307111	0.003359359
3.42120871	0.003420693
3.46311031	0.003482026
3.505011909	0.003545447
3.546913508	0.003608868
3.588815108	0.00367444
3.630716707	0.003740013
3.672618307	0.003807804
3.714519906	0.003875595
3.756421505	0.003945674
3.798323105	0.004015753
3.840224704	0.00408819
3.882126304	0.004160627
3.924027903	0.004235494
3.965929502	0.004310362
4.007831102	0.004387734
4.049732701	0.004465107
4.091634301	0.004545061
4.1335359	0.004625015
4.1754375	0.004707628
4.217339099	0.004790242
4.259240698	0.004875596
4.301142298	0.004960951
4.343043897	0.005049128
4.384945497	0.005137305
4.426847096	0.00522839
4.468748695	0.005319475
4.510650295	0.005413555
4.552551894	0.005507636
4.594453494	0.0056048
4.636355093	0.005701964
4.678256692	0.005802303
4.720158292	0.005902643
4.762059891	0.006006252
4.803961491	0.006109861
4.84586309	0.006216836
4.887764689	0.00632381
4.929666289	0.00643425
4.971567888	0.006544689
5.013469488	0.006658693
5.055371087	0.006772697
5.097272686	0.00689037
5.139174286	0.007008043
5.181075885	0.00712949
5.222977485	0.007250937
5.264879084	0.007376268
5.306780684	0.007501599
5.348682283	0.007630924
5.390583882	0.007760249
5.432485482	0.007893682
5.474387081	0.008027115
5.516288681	0.008164773
5.55819028	0.008302431
5.600091879	0.008444432
5.641993479	0.008586434
5.683895078	0.008732901
5.725796678	0.008879368
5.767698277	0.009030426
5.809599876	0.009181483
5.851501476	0.009337259
5.893403075	0.009493035
5.935304675	0.009653658
5.977206274	0.009814282
6.019107873	0.009979886
6.061009473	0.010145491
6.102911072	0.010316214
6.144812672	0.010486936
6.186714271	0.010662915
6.22861587	0.010838893
6.27051747	0.01102027
6.312419069	0.011201647
6.354320669	0.011388567
6.396222268	0.011575487
6.438123868	0.011768099
6.480025467	0.01196071
6.521927066	0.012159163
6.563828666	0.012357616
6.605730265	0.012562066
6.647631865	0.012766515
6.689533464	0.012977118
6.731435063	0.013187721
6.773336663	0.013404636
6.815238262	0.013621551
6.857139862	0.013844942
6.899041461	0.014068333
6.94094306	0.014298366
6.98284466	0.014528399
7.024746259	0.014765243
7.066647859	0.015002088
7.108549458	0.015245916
7.150451057	0.015489744
7.192352657	0.015740731
7.234254256	0.015991718
7.276155856	0.016250042
7.318057455	0.016508366
7.359959054	0.016774209
7.401860654	0.017040052
7.443762253	0.017313598
7.485663853	0.017587144
7.527565452	0.017868581
7.569467052	0.018150018
7.611368651	0.018439536
7.65327025	0.018729054
7.69517185	0.019026846
7.737073449	0.019324638
7.778975049	0.019630901
7.820876648	0.019937164
7.862778247	0.020252097
7.904679847	0.02056703
7.946581446	0.020890835
7.988483046	0.02121464
8.030384645	0.021547524
8.072286244	0.021880407
8.114187844	0.022222572
8.156089443	0.022564738
8.197991043	0.022916398
8.239892642	0.023268058
8.281794241	0.023629425
8.323695841	0.023990792
8.36559744	0.024362082
8.40749904	0.024733372
8.449400639	0.025114801
8.491302238	0.025496231
8.533203838	0.02588802
8.575105437	0.026279809
8.617007037	0.026682181
8.658908636	0.027084552
8.700810236	0.02749773
8.742711835	0.027910908
8.784613434	0.02833512
8.826515034	0.028759332
8.868416633	0.029194804
8.910318233	0.029630276
8.952219832	0.03007724
8.994121431	0.030524204
9.036023031	0.030982891
9.07792463	0.031441577
9.11982623	0.031912221
9.161727829	0.032382865
9.203629428	0.032865699
9.245531028	0.033348533
9.287432627	0.033843793
9.329334227	0.034339054
9.371235826	0.034846978
9.413137425	0.035354903
9.455039025	0.035875727
9.496940624	0.036396552
9.538842224	0.036930517
9.580743823	0.037464481
9.622645422	0.038011822
9.664547022	0.038559163
9.706448621	0.039120122
9.748350221	0.039681081
9.79025182	0.040255895
9.832153419	0.040830708
9.874055019	0.041419616
9.915956618	0.042008523
9.957858218	0.042611764
9.999759817	0.043215005
10.04166142	0.043832815
10.08356302	0.044450625
10.12546462	0.045083241
10.16736621	0.045715857
10.20926781	0.046363514
10.25116941	0.047011171
10.29307101	0.047674104
10.33497261	0.048337037
10.37687421	0.049015477
10.41877581	0.049693917
10.46067741	0.050388094
10.50257901	0.051082271
10.54448061	0.051792412
10.58638221	0.052502554
10.62828381	0.053228885
10.67018541	0.053955215
10.71208701	0.054697956
10.75398861	0.055440697
10.79589021	0.056200068
10.83779181	0.05695944
10.8796934	0.057735655
10.921595	0.05851187
10.9634966	0.059305138
11.0053982	0.060098406
11.0472998	0.060908937
11.0892014	0.061719468
11.131103	0.062547459
11.1730046	0.06337545
11.2149062	0.064221099
11.2568078	0.065066749
11.2987094	0.065930258
11.340611	0.066793767
11.3825126	0.067675299
11.4244142	0.068556832
11.4663158	0.069456575
11.5082174	0.070356319
11.550119	0.071274447
11.59202059	0.072192576
11.63392219	0.073129251
11.67582379	0.074065926
11.71772539	0.075021308
11.75962699	0.075976691
11.80152859	0.076950926
11.84343019	0.077925161
11.88533179	0.078918394
11.92723339	0.079911627
11.96913499	0.080923986
12.01103659	0.081936345
12.05293819	0.082967955
12.09483979	0.083999564
12.13674139	0.085050541
12.17864299	0.086101517
12.22054459	0.087171962
12.26244619	0.088242406
12.30434778	0.089332409
12.34624938	0.090422412
12.38815098	0.091532063
12.43005258	0.092641715
12.47195418	0.09377108
12.51385578	0.094900444
12.55575738	0.096049586
12.59765898	0.097198728
12.63956058	0.098367693
12.68146218	0.099536659
12.72336378	0.100725486
12.76526538	0.101914313
12.80716698	0.103123024
12.84906858	0.104331735
12.89097018	0.105560338
12.93287178	0.106788942
12.97477338	0.108037441
13.01667497	0.10928594
13.05857657	0.110554312
13.10047817	0.111822684
13.14237977	0.113110902
13.18428137	0.11439912
13.22618297	0.115707139
13.26808457	0.117015158
13.30998617	0.118342923
13.35188777	0.119670688
13.39378937	0.121018118
13.43569097	0.122365548
13.47759257	0.123732562
13.51949417	0.125099576
13.56139577	0.126486067
13.60329737	0.127872558
13.64519897	0.129278407
13.68710056	0.130684255
13.72900216	0.132109333
13.77090376	0.133534411
13.81280536	0.134978562
13.85470696	0.136422713
13.89660856	0.137885774
13.93851016	0.139348835
13.98041176	0.140830626
14.02231336	0.142312416
14.06421496	0.143812736
14.10611656	0.145313056
14.14801816	0.146831696
14.18991976	0.148350336
14.23182136	0.149887068
14.27372296	0.1514238
14.31562456	0.152978376
14.35752616	0.154532951
14.39942775	0.156105109
14.44132935	0.157677266
14.48323095	0.159266731
14.52513255	0.160856196
14.56703415	0.162462677
14.60893575	0.164069158
14.65083735	0.165692347
14.69273895	0.167315537
14.73464055	0.168955109
14.77654215	0.17059468
14.81844375	0.172250298
14.86034535	0.173905915
14.90224695	0.175577246
14.94414855	0.177248576
14.98605015	0.17893521
15.02795175	0.180621845
15.06985335	0.18232342
15.11175494	0.184024996
15.15365654	0.185741116
15.19555814	0.187457237
15.23745974	0.189187492
15.27936134	0.190917748
15.32126294	0.192661713
15.36316454	0.194405678
15.40506614	0.196162915
15.44696774	0.197920153
15.48886934	0.199690215
15.53077094	0.201460278
15.57267254	0.203242701
15.61457414	0.205025125
15.65647574	0.206819437
15.69837734	0.20861375
15.74027894	0.210419469
15.78218054	0.212225187
15.82408213	0.214041814
15.86598373	0.215858442
15.90788533	0.217685471
15.94978693	0.219512501
15.99168853	0.221349421
16.03359013	0.223186341
16.07549173	0.225032623
16.11739333	0.226878905
16.15929493	0.228734022
16.20119653	0.230589139
16.24309813	0.232452546
16.28499973	0.234315953
16.32690133	0.236187102
16.36880293	0.238058251
16.41070453	0.239936595
16.45260613	0.241814938
16.49450773	0.24369991
16.53640932	0.245584881
16.57831092	0.247475916
16.62021252	0.249366951
16.66211412	0.251263481
16.70401572	0.253160012
16.74591732	0.25506146
16.78781892	0.256962907
16.82972052	0.258868703
16.87162212	0.260774499
16.91352372	0.26268405
16.95542532	0.264593601
16.99732692	0.266506338
17.03922852	0.268419075
17.08113012	0.270334411
17.12303172	0.272249746
17.16493332	0.274167088
17.20683492	0.276084429
17.24873651	0.278003204
17.29063811	0.279921979
17.33253971	0.281841591
17.37444131	0.283761203
17.41634291	0.285681081
17.45824451	0.287600958
17.50014611	0.289520514
17.54204771	0.29144007
17.58394931	0.293358725
17.62585091	0.295277381
17.66775251	0.297194561
17.70965411	0.299111742
17.75155571	0.301026872
17.79345731	0.302942002
17.83535891	0.304854521
17.87726051	0.30676704
17.91916211	0.30867638
17.9610637	0.310585719
18.0029653	0.312491316
18.0448669	0.314396912
18.0867685	0.316298217
18.1286701	0.318199521
18.1705717	0.320095992
18.2124733	0.321992463
18.2543749	0.323883551
18.2962765	0.32577464
18.3381781	0.327659819
18.3800797	0.329544997
18.4219813	0.331423739
18.4638829	0.33330248
18.5057845	0.335174266
18.5476861	0.337046051
18.5895877	0.338910374
18.6314893	0.340774697
18.67339089	0.342631054
18.71529249	0.344487411
18.75719409	0.34633531
18.79909569	0.348183209
18.84099729	0.350022161
18.88289889	0.351861113
18.92480049	0.353690654
18.96670209	0.355520195
19.00860369	0.357339856
19.05050529	0.359159517
19.09240689	0.360968849
19.13430849	0.362778181
19.17621009	0.364576733
19.21811169	0.366375285
19.26001329	0.368162629
19.30191489	0.369949973
19.34381648	0.371725681
19.38571808	0.37350139
19.42761968	0.375265056
19.46952128	0.377028722
19.51142288	0.378779945
19.55332448	0.380531168
19.59522608	0.382269549
19.63712768	0.384007931
19.67902928	0.385733098
19.72093088	0.387458265
19.76283248	0.389169851
19.80473408	0.390881437
19.84663568	0.392579079
19.88853728	0.39427672
19.93043888	0.395960072
19.97234048	0.397643423
20.01424208	0.399312156
20.05614367	0.40098089
20.09804527	0.402634671
20.13994687	0.404288453
20.18184847	0.405926976
20.22375007	0.407565498
20.26565167	0.409188458
20.30755327	0.410811418
20.34945487	0.412418559
20.39135647	0.4140257
20.43325807	0.415616673
20.47515967	0.417207646
20.51706127	0.418782213
20.55896287	0.42035678
20.60086447	0.421914679
20.64276607	0.423472577
20.68466767	0.425013563
20.72656927	0.426554549
20.76847086	0.428078386
20.81037246	0.429602224
20.85227406	0.431108677
20.89417566	0.432615131
20.93607726	0.43410399
20.97797886	0.435592848
21.01988046	0.437063897
21.06178206	0.438534945
21.10368366	0.439987987
21.14558526	0.441441029
21.18748686	0.442875877
21.22938846	0.444310725
21.27129006	0.44572719
21.31319166	0.447143656
21.35509326	0.448541579
21.39699486	0.449939501
21.43889646	0.451318714
21.48079805	0.452697927
21.52269965	0.454058278
21.56460125	0.455418628
21.60650285	0.456759965
21.64840445	0.458101302
21.69030605	0.459423494
21.73220765	0.460745686
21.77410925	0.462048599
21.81601085	0.463351512
21.85791245	0.464635029
21.89981405	0.465918547
21.94171565	0.467182556
21.98361725	0.468446565
22.02551885	0.469690952
22.06742045	0.470935339
22.10932205	0.472160009
22.15122365	0.473384678
22.19312524	0.474589536
22.23502684	0.475794393
22.27692844	0.476979351
22.31883004	0.478164309
22.36073164	0.479329288
22.40263324	0.480494267
22.44453484	0.481639197
22.48643644	0.482784128
22.52833804	0.483908933
22.57023964	0.485033739
22.61214124	0.486138359
22.65404284	0.487242979
22.69594444	0.488327363
22.73784604	0.489411747
22.77974764	0.490475836
22.82164924	0.491539925
22.86355084	0.492583671
22.90545243	0.493627417
22.94735403	0.494650784
22.98925563	0.495674151
23.03115723	0.496677092
23.07305883	0.497680032
23.11496043	0.498662513
23.15686203	0.499644995
23.19876363	0.500606993
23.24066523	0.501568991
23.28256683	0.502510479
23.32446843	0.503451967
23.36637003	0.504372916
23.40827163	0.505293864
23.45017323	0.506194252
23.49207483	0.50709464
23.53397643	0.507974482
23.57587803	0.508854324
23.61777962	0.509713563
23.65968122	0.510572803
23.70158282	0.511411443
23.74348442	0.512250084
23.78538602	0.513068137
23.82728762	0.513886189
23.86918922	0.514683628
23.91109082	0.515481067
23.95299242	0.516257906
23.99489402	0.517034745
24.03679562	0.517790955
24.07869722	0.518547165
24.12059882	0.519282776
24.16250042	0.520018387
24.20440202	0.520733386
24.24630362	0.521448386
24.28820521	0.522142786
24.33010681	0.522837186
24.37200841	0.523510993
24.41391001	0.524184799
24.45581161	0.524838006
24.49771321	0.525491214
24.53961481	0.526123834
24.58151641	0.526756454
24.62341801	0.527368516
24.66531961	0.527980578
24.70722121	0.528572071
24.74912281	0.529163563
24.79102441	0.529734492
24.83292601	0.530305421
24.87482761	0.530855811
24.91672921	0.5314062
24.95863081	0.531936067
25.0005324	0.532465935
25.042434	0.53297528
25.0843356	0.533484626
25.1262372	0.533973473
25.1681388	0.534462321
25.2100404	0.534930664
25.251942	0.535399008
25.2938436	0.535846865
25.3357452	0.536294723
25.3776468	0.536722124
25.4195484	0.537149525
25.46145	0.537556463
25.5033516	0.537963402
25.5452532	0.538349903
25.5871548	0.538736403
25.6290564	0.539102459
25.670958	0.539468515
25.71285959	0.53981415
25.75476119	0.540159786
25.79666279	0.540485018
25.83856439	0.540810251
25.88046599	0.541115081
25.92236759	0.541419911
25.96426919	0.541704357
26.00617079	0.541988802
26.04807239	0.542252851
26.08997399	0.542516899
26.13187559	0.542760587
26.17377719	0.543004274
26.21567879	0.543227601
26.25758039	0.543450928
26.29948199	0.543653893
26.34138359	0.543856859
26.38328519	0.54403947
26.42518678	0.544222081
26.46708838	0.544384348
26.50898998	0.544546616
26.55089158	0.544688553
26.59279318	0.544830489
26.63469478	0.544952077
26.67659638	0.545073664
26.71849798	0.545174921
26.76039958	0.545276177
26.80230118	0.545357108
26.84420278	0.545438039
26.88610438	0.545498627
26.92800598	0.545559216
26.96990758	0.545599478
27.01180918	0.545639741
27.05371078	0.545659673
27.09561238	0.545679605
27.13751397	0.545679206
27.17941557	0.545678806
27.22131717	0.545658064
27.26321877	0.545637321
27.30512037	0.545596248
27.34702197	0.545555174
27.38892357	0.545493752
27.43082517	0.545432329
27.47272677	0.545350558
27.51462837	0.545268786
27.55652997	0.545166665
27.59843157	0.545064545
27.64033317	0.544942057
27.68223477	0.54481957
27.72413637	0.544676721
27.76603797	0.544533873
27.80793957	0.544370639
27.84984116	0.544207406
27.89174276	0.544023794
27.93364436	0.543840182
27.97554596	0.543636173
28.01744756	0.543432164
28.05934916	0.543207753
28.10125076	0.542983341
28.14315236	0.542738515
28.18505396	0.542493689
28.22695556	0.542228436
28.26885716	0.541963184
28.31075876	0.541677493
28.35266036	0.541391802
28.39456196	0.541085672
28.43646356	0.540779543
28.47836516	0.540452951
28.52026676	0.540126359
28.56216835	0.539779299
28.60406995	0.53943224
28.64597155	0.539064705
28.68787315	0.538697171
28.72977475	0.538309133
28.77167635	0.537921095
28.81357795	0.537512553
28.85547955	0.537104011
28.89738115	0.536674976
28.93928275	0.536245942
28.98118435	0.535796374
29.02308595	0.535346806
29.06498755	0.534876692
29.10688915	0.534406579
29.14879075	0.533915943
29.19069235	0.533425307
29.23259395	0.532914108
29.27449554	0.532402909
29.31639714	0.531871152
29.35829874	0.531339395
29.40020034	0.530787086
29.44210194	0.530234778
29.48400354	0.529661912
29.52590514	0.529089046
29.56780674	0.528495592
29.60970834	0.527902138
29.65160994	0.527288121
29.69351154	0.526674104
29.73541314	0.526039517
29.77731474	0.52540493
29.81921634	0.52474978
29.86111794	0.524094629
29.90301954	0.523418909
29.94492113	0.522743189
29.98682273	0.522046906
30.02872433	0.521350622
30.07062593	0.520633805
30.11252753	0.519916987
30.15442913	0.519179615
30.19633073	0.518442243
30.23823233	0.517684355
30.28013393	0.516926467
30.32203553	0.516148072
30.36393713	0.515369678
30.40583873	0.514570796
30.44774033	0.513771915
30.48964193	0.512952578
30.53154353	0.512133241
30.57344513	0.511293462
30.61534673	0.510453683
30.65724832	0.509593496
30.69914992	0.508733308
30.74105152	0.50785276
30.78295312	0.506972212
30.82485472	0.506071335
30.86675632	0.505170459
30.90865792	0.50424929
30.95055952	0.503328121
30.99246112	0.502386725
31.03436272	0.501445329
31.07626432	0.500483739
31.11816592	0.49952215
31.16006752	0.49854044
31.20196912	0.497558731
31.24387072	0.49655695
31.28577232	0.495555168
31.32767392	0.494533399
31.36957551	0.493511629
31.41147711	0.492469937
31.45337871	0.491428244
31.49528031	0.490366715
31.53718191	0.489305186
31.57908351	0.48822391
31.62098511	0.487142634
31.66288671	0.486041698
31.70478831	0.484940761
31.74668991	0.48382026
31.78859151	0.482699758
31.83049311	0.481559816
31.87239471	0.480419874
31.91429631	0.479260588
31.95619791	0.478101301
31.99809951	0.476922801
32.04000111	0.475744301
32.0819027	0.474546674
32.1238043	0.473349047
32.1657059	0.472132537
32.2076075	0.470916027
32.2495091	0.469680646
32.2914107	0.468445265
32.3333123	0.467191285
32.3752139	0.465937304
32.4171155	0.464664772
32.4590171	0.46339224
32.5009187	0.462101436
32.5428203	0.460810632
32.5847219	0.459501618
32.6266235	0.458192605
32.6685251	0.456865695
32.7104267	0.455538785
32.7523283	0.454194045
32.79422989	0.452849305
32.83613149	0.451487064
32.87803309	0.450124824
32.91993469	0.44874517
32.96183629	0.447365516
33.00373789	0.445968804
33.04563949	0.444572091
33.08754109	0.443158412
33.12944269	0.441744733
33.17134429	0.440314469
33.21324589	0.438884205
33.25514749	0.437437484
33.29704909	0.435990763
33.33895069	0.43452796
33.38085229	0.433065158
33.42275389	0.431586429
33.46465549	0.430107701
33.50655708	0.428613454
33.54845868	0.427119207
33.59036028	0.425609595
33.63226188	0.424099982
33.67416348	0.422575453
33.71606508	0.421050924
33.75796668	0.420539451
33.79986828	0.420027977
33.84176988	0.420027977
33.88367148	0.420027977
33.92557308	0.420027977
33.96747468	0.420027977
34.00937628	0.420027977
34.05127788	0.420027977
34.09317948	0.420027977
34.13508108	0.420027977
34.17698268	0.420027977
34.21888427	0.420027977
34.26078587	0.420027977
34.30268747	0.420027977
34.34458907	0.420027977
34.38649067	0.420027977
34.42839227	0.420027977
34.47029387	0.420027977
34.51219547	0.420027977
34.55409707	0.420027977
34.59599867	0.420027977
34.63790027	0.420027977
34.67980187	0.420027977
34.72170347	0.420027977
34.76360507	0.420027977
34.80550667	0.420027977
34.84740827	0.420027977
34.88930986	0.420027977
34.93121146	0.420027977
34.97311306	0.420027977
35.01501466	0.420027977
35.05691626	0.420027977
35.09881786	0.420027977
35.14071946	0.420027977
35.18262106	0.420027977
35.22452266	0.420027977
35.26642426	0.420027977
35.30832586	0.420027977
35.35022746	0.420027977
35.39212906	0.420027977
35.43403066	0.420027977
35.47593226	0.420027977
35.51783386	0.420027977
35.55973546	0.420027977
35.60163705	0.420027977
35.64353865	0.420027977
35.68544025	0.420027977
35.72734185	0.420027977
35.76924345	0.420027977
35.81114505	0.420027977
35.85304665	0.420027977
35.89494825	0.420027977
35.93684985	0.420027977
35.97875145	0.420027977
36.02065305	0.420027977
36.06255465	0.420027977
36.10445625	0.420027977
36.14635785	0.420027977
36.18825945	0.420027977
36.23016105	0.420027977
36.27206265	0.420027977
36.31396424	0.420027977
36.35586584	0.420027977
36.39776744	0.420027977
36.43966904	0.420027977
36.48157064	0.420027977
36.52347224	0.420027977
36.56537384	0.420027977
36.60727544	0.420027977
36.64917704	0.420027977
36.69107864	0.420027977
36.73298024	0.420027977
36.77488184	0.420027977
36.81678344	0.420027977
36.85868504	0.420027977
36.90058664	0.420027977
36.94248824	0.420027977
36.98438984	0.420027977
37.02629143	0.420027977
37.06819303	0.420027977
37.11009463	0.420027977
37.15199623	0.420027977
37.19389783	0.420027977
37.23579943	0.420027977
