# Supplementary material for: Global Habitat Suitability and Ecological Niche Separation in the Phylum Placozoa
Source: PLoS One. 2015 Nov 18;10(11):e0140162. doi: 10.1371/journal.pone.0140162 (PMC4651326; doi:10.1371/journal.pone.0140162)
Supplement: S1 Data — (ZIP) [file pone.0140162.s001.zip › Figure 4 Raw Data/Temperature-Clade-III.txt]

Temperature.III	T.III.Prob
-5.055099785	2.33E-10
-5.014634588	2.33E-10
-4.97416939	2.33E-10
-4.933704192	2.33E-10
-4.893238994	2.33E-10
-4.852773796	2.33E-10
-4.812308599	2.33E-10
-4.771843401	2.33E-10
-4.731378203	2.33E-10
-4.690913005	2.33E-10
-4.650447807	2.33E-10
-4.60998261	2.33E-10
-4.569517412	2.33E-10
-4.529052214	2.33E-10
-4.488587016	2.33E-10
-4.448121818	2.33E-10
-4.407656621	2.33E-10
-4.367191423	2.33E-10
-4.326726225	2.33E-10
-4.286261027	2.33E-10
-4.245795829	2.33E-10
-4.205330631	2.33E-10
-4.164865434	2.33E-10
-4.124400236	2.33E-10
-4.083935038	2.33E-10
-4.04346984	2.33E-10
-4.003004642	2.33E-10
-3.962539445	2.33E-10
-3.922074247	2.33E-10
-3.881609049	2.33E-10
-3.841143851	2.33E-10
-3.800678653	2.33E-10
-3.760213456	2.33E-10
-3.719748258	2.33E-10
-3.67928306	2.33E-10
-3.638817862	2.33E-10
-3.598352664	2.33E-10
-3.557887467	2.33E-10
-3.517422269	2.33E-10
-3.476957071	2.33E-10
-3.436491873	2.33E-10
-3.396026675	2.33E-10
-3.355561478	2.33E-10
-3.31509628	2.33E-10
-3.274631082	2.33E-10
-3.234165884	2.33E-10
-3.193700686	2.33E-10
-3.153235489	2.33E-10
-3.112770291	2.33E-10
-3.072305093	2.33E-10
-3.031839895	2.33E-10
-2.991374697	2.33E-10
-2.9509095	2.33E-10
-2.910444302	2.33E-10
-2.869979104	2.33E-10
-2.829513906	2.33E-10
-2.789048708	2.33E-10
-2.748583511	2.33E-10
-2.708118313	2.33E-10
-2.667653115	2.33E-10
-2.627187917	2.33E-10
-2.586722719	2.33E-10
-2.546257522	2.33E-10
-2.505792324	2.33E-10
-2.465327126	2.33E-10
-2.424861928	2.33E-10
-2.38439673	2.33E-10
-2.343931533	2.33E-10
-2.303466335	2.33E-10
-2.263001137	2.33E-10
-2.222535939	2.33E-10
-2.182070741	2.33E-10
-2.141605544	2.33E-10
-2.101140346	2.33E-10
-2.060675148	2.33E-10
-2.02020995	2.33E-10
-1.979744752	2.33E-10
-1.939279555	2.33E-10
-1.898814357	2.33E-10
-1.858349159	2.33E-10
-1.817883961	2.33E-10
-1.777418763	2.33E-10
-1.736953566	2.33E-10
-1.696488368	2.38E-10
-1.65602317	2.43E-10
-1.615557972	2.58E-10
-1.575092774	2.74E-10
-1.534627577	2.91E-10
-1.494162379	3.09E-10
-1.453697181	3.29E-10
-1.413231983	3.48E-10
-1.372766785	3.70E-10
-1.332301588	3.92E-10
-1.29183639	4.17E-10
-1.251371192	4.42E-10
-1.210905994	4.70E-10
-1.170440796	4.98E-10
-1.129975599	5.29E-10
-1.089510401	5.60E-10
-1.049045203	5.95E-10
-1.008580005	6.30E-10
-0.968114807	6.70E-10
-0.92764961	7.09E-10
-0.887184412	7.54E-10
-0.846719214	7.98E-10
-0.806254016	8.47E-10
-0.765788818	8.97E-10
-0.725323621	9.52E-10
-0.684858423	1.01E-09
-0.644393225	1.07E-09
-0.603928027	1.13E-09
-0.563462829	1.20E-09
-0.522997632	1.27E-09
-0.482532434	1.35E-09
-0.442067236	1.43E-09
-0.401602038	1.52E-09
-0.36113684	1.60E-09
-0.320671643	1.70E-09
-0.280206445	1.80E-09
-0.239741247	1.91E-09
-0.199276049	2.02E-09
-0.158810851	2.14E-09
-0.118345654	2.26E-09
-0.077880456	2.40E-09
-0.037415258	2.54E-09
0.00304994	2.69E-09
0.043515138	2.84E-09
0.083980335	3.01E-09
0.124445533	3.18E-09
0.164910731	3.38E-09
0.205375929	3.57E-09
0.245841127	3.78E-09
0.286306324	3.99E-09
0.326771522	4.23E-09
0.36723672	4.47E-09
0.407701918	4.74E-09
0.448167116	5.00E-09
0.488632313	5.30E-09
0.529097511	5.59E-09
0.569562709	5.92E-09
0.610027907	6.25E-09
0.650493105	6.62E-09
0.690958302	6.99E-09
0.7314235	7.40E-09
0.771888698	7.81E-09
0.812353896	8.27E-09
0.852819094	8.73E-09
0.893284292	9.23E-09
0.933749489	9.74E-09
0.974214687	1.03E-08
1.014679885	1.09E-08
1.055145083	1.15E-08
1.095610281	1.21E-08
1.136075478	1.28E-08
1.176540676	1.35E-08
1.217005874	1.43E-08
1.257471072	1.51E-08
1.29793627	1.60E-08
1.338401467	1.68E-08
1.378866665	1.78E-08
1.419331863	1.88E-08
1.459797061	1.98E-08
1.500262259	2.09E-08
1.540727456	2.21E-08
1.581192654	2.33E-08
1.621657852	2.46E-08
1.66212305	2.59E-08
1.702588248	2.74E-08
1.743053445	2.89E-08
1.783518643	3.05E-08
1.823983841	3.21E-08
1.864449039	3.39E-08
1.904914237	3.57E-08
1.945379434	3.77E-08
1.985844632	3.97E-08
2.02630983	4.20E-08
2.066775028	4.42E-08
2.107240226	4.66E-08
2.147705423	4.91E-08
2.188170621	5.18E-08
2.228635819	5.45E-08
2.269101017	5.75E-08
2.309566215	6.06E-08
2.350031412	6.39E-08
2.39049661	6.72E-08
2.430961808	7.09E-08
2.471427006	7.46E-08
2.511892204	7.87E-08
2.552357401	8.28E-08
2.592822599	8.73E-08
2.633287797	9.18E-08
2.673752995	9.68E-08
2.714218193	1.02E-07
2.75468339	1.07E-07
2.795148588	1.13E-07
2.835613786	1.19E-07
2.876078984	1.25E-07
2.916544182	1.32E-07
2.957009379	1.39E-07
2.997474577	1.46E-07
3.037939775	1.53E-07
3.078404973	1.62E-07
3.118870171	1.70E-07
3.159335368	1.79E-07
3.199800566	1.88E-07
3.240265764	1.98E-07
3.280730962	2.08E-07
3.32119616	2.19E-07
3.361661357	2.30E-07
3.402126555	2.42E-07
3.442591753	2.54E-07
3.483056951	2.68E-07
3.523522149	2.81E-07
3.563987346	2.96E-07
3.604452544	3.11E-07
3.644917742	3.27E-07
3.68538294	3.43E-07
3.725848138	3.61E-07
3.766313335	3.79E-07
3.806778533	3.98E-07
3.847243731	4.18E-07
3.887708929	4.40E-07
3.928174127	4.61E-07
3.968639324	4.85E-07
4.009104522	5.09E-07
4.04956972	5.35E-07
4.090034918	5.61E-07
4.130500116	5.90E-07
4.170965313	6.19E-07
4.211430511	6.50E-07
4.251895709	6.82E-07
4.292360907	7.17E-07
4.332826105	7.51E-07
4.373291302	7.89E-07
4.4137565	8.27E-07
4.454221698	8.69E-07
4.494686896	9.11E-07
4.535152094	9.57E-07
4.575617291	1.00E-06
4.616082489	1.05E-06
4.656547687	1.10E-06
4.697012885	1.16E-06
4.737478083	1.21E-06
4.77794328	1.27E-06
4.818408478	1.33E-06
4.858873676	1.40E-06
4.899338874	1.47E-06
4.939804072	1.54E-06
4.980269269	1.61E-06
5.020734467	1.69E-06
5.061199665	1.77E-06
5.101664863	1.86E-06
5.142130061	1.95E-06
5.182595258	2.04E-06
5.223060456	2.14E-06
5.263525654	2.24E-06
5.303990852	2.34E-06
5.34445605	2.46E-06
5.384921247	2.57E-06
5.425386445	2.70E-06
5.465851643	2.82E-06
5.506316841	2.96E-06
5.546782039	3.09E-06
5.587247236	3.24E-06
5.627712434	3.39E-06
5.668177632	3.55E-06
5.70864283	3.72E-06
5.749108028	3.89E-06
5.789573225	4.07E-06
5.830038423	4.26E-06
5.870503621	4.46E-06
5.910968819	4.67E-06
5.951434017	4.88E-06
5.991899215	5.11E-06
6.032364412	5.34E-06
6.07282961	5.59E-06
6.113294808	5.84E-06
6.153760006	6.12E-06
6.194225204	6.39E-06
6.234690401	6.69E-06
6.275155599	6.99E-06
6.315620797	7.32E-06
6.356085995	7.64E-06
6.396551193	8.00E-06
6.43701639	8.35E-06
6.477481588	8.74E-06
6.517946786	9.12E-06
6.558411984	9.54E-06
6.598877182	9.96E-06
6.639342379	1.04E-05
6.679807577	1.09E-05
6.720272775	1.14E-05
6.760737973	1.19E-05
6.801203171	1.24E-05
6.841668368	1.30E-05
6.882133566	1.35E-05
6.922598764	1.41E-05
6.963063962	1.48E-05
7.00352916	1.54E-05
7.043994357	1.61E-05
7.084459555	1.68E-05
7.124924753	1.75E-05
7.165389951	1.83E-05
7.205855149	1.91E-05
7.246320346	1.99E-05
7.286785544	2.08E-05
7.327250742	2.17E-05
7.36771594	2.27E-05
7.408181138	2.36E-05
7.448646335	2.47E-05
7.489111533	2.57E-05
7.529576731	2.69E-05
7.570041929	2.80E-05
7.610507127	2.92E-05
7.650972324	3.05E-05
7.691437522	3.18E-05
7.73190272	3.31E-05
7.772367918	3.46E-05
7.812833116	3.60E-05
7.853298313	3.76E-05
7.893763511	3.91E-05
7.934228709	4.08E-05
7.974693907	4.25E-05
8.015159105	4.44E-05
8.055624302	4.62E-05
8.0960895	4.82E-05
8.136554698	5.02E-05
8.177019896	5.23E-05
8.217485094	5.45E-05
8.257950291	5.68E-05
8.298415489	5.91E-05
8.338880687	6.16E-05
8.379345885	6.41E-05
8.419811083	6.68E-05
8.46027628	6.95E-05
8.500741478	7.25E-05
8.541206676	7.54E-05
8.581671874	7.86E-05
8.622137072	8.17E-05
8.662602269	8.51E-05
8.703067467	8.86E-05
8.743532665	9.23E-05
8.783997863	9.59E-05
8.824463061	9.99E-05
8.864928258	1.04E-04
8.905393456	1.08E-04
8.945858654	1.13E-04
8.986323852	1.17E-04
9.02678905	1.22E-04
9.067254247	1.27E-04
9.107719445	1.32E-04
9.148184643	1.37E-04
9.188649841	1.43E-04
9.229115039	1.48E-04
9.269580236	1.54E-04
9.310045434	1.60E-04
9.350510632	1.67E-04
9.39097583	1.73E-04
9.431441028	1.80E-04
9.471906225	1.87E-04
9.512371423	1.95E-04
9.552836621	2.02E-04
9.593301819	2.10E-04
9.633767017	2.19E-04
9.674232214	2.27E-04
9.714697412	2.36E-04
9.75516261	2.45E-04
9.795627808	2.55E-04
9.836093006	2.64E-04
9.876558203	2.75E-04
9.917023401	2.85E-04
9.957488599	2.97E-04
9.997953797	3.08E-04
10.03841899	3.20E-04
10.07888419	3.32E-04
10.11934939	3.45E-04
10.15981459	3.58E-04
10.20027979	3.72E-04
10.24074498	3.86E-04
10.28121018	4.00E-04
10.32167538	4.15E-04
10.36214058	4.31E-04
10.40260577	4.47E-04
10.44307097	4.65E-04
10.48353617	4.82E-04
10.52400137	5.00E-04
10.56446657	5.19E-04
10.60493176	5.38E-04
10.64539696	5.58E-04
10.68586216	5.79E-04
10.72632736	6.00E-04
10.76679256	6.23E-04
10.80725775	6.46E-04
10.84772295	6.70E-04
10.88818815	6.94E-04
10.92865335	7.20E-04
10.96911854	7.46E-04
11.00958374	7.74E-04
11.05004894	8.02E-04
11.09051414	8.32E-04
11.13097934	8.61E-04
11.17144453	8.93E-04
11.21190973	9.25E-04
11.25237493	9.59E-04
11.29284013	9.93E-04
11.33330532	0.001029644
11.37377052	0.00106606
11.41423572	0.00110498
11.45470092	0.0011439
11.49516612	0.001185482
11.53563131	0.001227064
11.57609651	0.001271476
11.61656171	0.001315889
11.65702691	0.001363308
11.6974921	0.001410727
11.7379573	0.001461341
11.7784225	0.001511956
11.8188877	0.001565962
11.8593529	0.001619969
11.89981809	0.001677575
11.94028329	0.001735182
11.98074849	0.00179661
12.02121369	0.001858037
12.06167888	0.001923517
12.10214408	0.001988997
12.14260928	0.002058772
12.18307448	0.002128548
12.22353968	0.002202876
12.26400487	0.002277203
12.30447007	0.002356355
12.34493527	0.002435506
12.38540047	0.002519764
12.42586566	0.002604023
12.46633086	0.002693686
12.50679606	0.002783349
12.54726126	0.002878732
12.58772646	0.002974115
12.62819165	0.003075547
12.66865685	0.003176978
12.70912205	0.003284802
12.74958725	0.003392627
12.79005245	0.003507208
12.83051764	0.003621789
12.87098284	0.003743506
12.91144804	0.003865223
12.95191324	0.003994471
12.99237843	0.004123719
13.03284363	0.004260917
13.07330883	0.004398114
13.11377403	0.004543696
13.15423923	0.004689277
13.19470442	0.004843694
13.23516962	0.004998111
13.27563482	0.005161843
13.31610002	0.005325574
13.35656521	0.005499113
13.39703041	0.005672651
13.43749561	0.005856512
13.47796081	0.006040372
13.51842601	0.006235097
13.5588912	0.006429821
13.5993564	0.006635968
13.6398216	0.006842115
13.6802868	0.007060264
13.72075199	0.007278414
13.76121719	0.007509176
13.80168239	0.007739939
13.84214759	0.007983941
13.88261279	0.008227944
13.92307798	0.008485836
13.96354318	0.008743728
14.00400838	0.009016193
14.04447358	0.009288658
14.08493877	0.009576393
14.12540397	0.009864128
14.16586917	0.010167856
14.20633437	0.010471584
14.24679957	0.01079206
14.28726476	0.011112537
14.32772996	0.011450534
14.36819516	0.01178853
14.40866036	0.012144841
14.44912556	0.012501151
14.48959075	0.012876607
14.53005595	0.013252063
14.57052115	0.013647507
14.61098635	0.014042951
14.65145154	0.014459247
14.69191674	0.014875544
14.73238194	0.015313598
14.77284714	0.015751651
14.81331234	0.016212372
14.85377753	0.016673093
14.89424273	0.017157415
14.93470793	0.017641736
14.97517313	0.018150627
15.01563832	0.018659519
15.05610352	0.019193954
15.09656872	0.01972839
15.13703392	0.02028936
15.17749912	0.020850331
15.21796431	0.021438865
15.25842951	0.0220274
15.29889471	0.022644524
15.33935991	0.023261648
15.3798251	0.0239084
15.4202903	0.024555152
15.4607555	0.025232607
15.5012207	0.025910062
15.5416859	0.026619282
15.58215109	0.027328502
15.62261629	0.028070558
15.66308149	0.028812614
15.70354669	0.029588606
15.74401188	0.030364599
15.78447708	0.031175611
15.82494228	0.031986623
15.86540748	0.032833732
15.90587268	0.033680841
15.94633787	0.034565157
15.98680307	0.035449473
16.02726827	0.036372069
16.06773347	0.037294664
16.10819866	0.038256615
16.14866386	0.039218565
16.18912906	0.040220934
16.22959426	0.041223302
16.27005946	0.042267112
16.31052465	0.043310922
16.35098985	0.04439725
16.39145505	0.045483578
16.43192025	0.046613408
16.47238545	0.047743237
16.51285064	0.048917544
16.55331584	0.050091852
16.59378104	0.051311584
16.63424624	0.052531316
16.67471143	0.053797385
16.71517663	0.055063454
16.75564183	0.056376695
16.79610703	0.057689937
16.83657223	0.059051239
16.87703742	0.060412542
16.91750262	0.061822651
16.95796782	0.06323276
16.99843302	0.064692396
17.03889821	0.066152031
17.07936341	0.067661854
17.11982861	0.069171676
17.16029381	0.070732286
17.20075901	0.072292896
17.2412242	0.073904783
17.2816894	0.075516669
17.3221546	0.077180367
17.3626198	0.078844064
17.40308499	0.080559914
17.44355019	0.082275765
17.48401539	0.084044067
17.52448059	0.085812369
17.56494579	0.087633338
17.60541098	0.089454307
17.64587618	0.091328065
17.68634138	0.093201823
17.72680658	0.095128358
17.76727177	0.097054894
17.80773697	0.099034232
17.84820217	0.10101357
17.88866737	0.103045503
17.92913257	0.105077437
17.96959776	0.107161704
18.01006296	0.109245971
18.05052816	0.111382204
18.09099336	0.113518437
18.13145855	0.115706167
18.17192375	0.117893898
18.21238895	0.120132491
18.25285415	0.122371084
18.29331935	0.124659964
18.33378454	0.126948845
18.37424974	0.129287169
18.41471494	0.131625494
18.45518014	0.134012365
18.49564534	0.136399236
18.53611053	0.138833647
18.57657573	0.141268058
18.61704093	0.143748906
18.65750613	0.146229754
18.69797132	0.148755765
18.73843652	0.151281776
18.77890172	0.153851761
18.81936692	0.156421746
18.85983212	0.159034236
18.90029731	0.161646725
18.94076251	0.164300214
18.98122771	0.166953704
19.02169291	0.169646603
19.0621581	0.172339502
19.1026233	0.175070129
19.1430885	0.177800757
19.1835537	0.180567289
19.2240189	0.183333822
19.26448409	0.186134548
19.30494929	0.188935275
19.34541449	0.191768228
19.38587969	0.19460118
19.42634488	0.197464378
19.46681008	0.200327577
19.50727528	0.203218997
19.54774048	0.206110418
19.58820568	0.209027967
19.62867087	0.211945516
19.66913607	0.214886993
19.70960127	0.21782847
19.75006647	0.220791842
19.79053166	0.223755214
19.83099686	0.226738201
19.87146206	0.229721189
19.91192726	0.232721568
19.95239246	0.235721947
19.99285765	0.238737453
20.03332285	0.241752958
20.07378805	0.244781318
20.11425325	0.247809678
20.15471845	0.250848562
20.19518364	0.253887445
20.23564884	0.256934701
20.27611404	0.259981957
20.31657924	0.263035242
20.35704443	0.266088527
20.39750963	0.26914559
20.43797483	0.272202653
20.47844003	0.275261237
20.51890523	0.278319821
20.55937042	0.281377704
20.59983562	0.284435588
20.64030082	0.287490502
20.68076602	0.290545416
20.72123121	0.293595332
20.76169641	0.296645248
20.80216161	0.299687971
20.84262681	0.302730694
20.88309201	0.305764125
20.9235572	0.308797556
20.9640224	0.311819653
21.0044876	0.31484175
21.0449528	0.317850506
21.08541799	0.320859262
21.12588319	0.32385266
21.16634839	0.326846057
21.20681359	0.329822345
21.24727879	0.332798633
21.28774398	0.33575588
21.32820918	0.338713127
21.36867438	0.341649564
21.40913958	0.344586
21.44960477	0.347499894
21.49006997	0.350413787
21.53053517	0.353303462
21.57100037	0.356193137
21.61146557	0.359056929
21.65193076	0.36192072
21.69239596	0.36475721
21.73286116	0.3675937
21.77332636	0.370401344
21.81379155	0.373208988
21.85425675	0.375986356
21.89472195	0.378763723
21.93518715	0.381509461
21.97565235	0.384255198
22.01611754	0.386968006
22.05658274	0.389680815
22.09704794	0.392359391
22.13751314	0.395037967
22.17797834	0.397681266
22.21844353	0.400324565
22.25890873	0.402931404
22.29937393	0.405538243
22.33983913	0.408107558
22.38030432	0.410676873
22.42076952	0.413207671
22.46123472	0.415738469
22.50169992	0.418229795
22.54216512	0.42072112
22.58263031	0.423172039
22.62309551	0.425622958
22.66356071	0.428032732
22.70402591	0.430442506
22.7444911	0.432810298
22.7849563	0.435178089
22.8254215	0.437503168
22.8658867	0.439828247
22.9063519	0.442109904
22.94681709	0.444391561
22.98728229	0.44662917
23.02774749	0.448866779
23.06821269	0.451059738
23.10867788	0.453252697
23.14914308	0.455400395
23.18960828	0.457548094
23.23007348	0.459650114
23.27053868	0.461752135
23.31100387	0.463807946
23.35146907	0.465863758
23.39193427	0.46787293
23.43239947	0.469882101
23.47286466	0.471844217
23.51332986	0.473806334
23.55379506	0.475721028
23.59426026	0.477635723
23.63472546	0.479502609
23.67519065	0.481369495
23.71565585	0.48318834
23.75612105	0.485007185
23.79658625	0.48677766
23.83705145	0.488548136
23.87751664	0.490269992
23.91798184	0.491991848
23.95844704	0.493664846
23.99891224	0.495337844
24.03937743	0.496961758
24.07984263	0.498585671
24.12030783	0.500160289
24.16077303	0.501734906
24.20123823	0.503260121
24.24170342	0.504785335
24.28216862	0.506260952
24.32263382	0.50773657
24.36309902	0.509162447
24.40356421	0.510588324
24.44402941	0.511964351
24.48449461	0.513340378
24.52495981	0.514666432
24.56542501	0.515992486
24.6058902	0.517268428
24.6463554	0.51854437
24.6868206	0.519770184
24.7272858	0.520995998
24.76775099	0.522171575
24.80821619	0.523347151
24.84868139	0.524472407
24.88914659	0.525597662
24.92961179	0.526672539
24.97007698	0.527747416
25.01054218	0.528771862
25.05100738	0.529796308
25.09147258	0.530770233
25.13193777	0.531744158
25.17240297	0.532667568
25.21286817	0.533590978
25.25333337	0.534463796
25.29379857	0.535336614
25.33426376	0.536158803
25.37472896	0.536980993
25.41519416	0.537752485
25.45565936	0.538523978
25.49612455	0.539244756
25.53658975	0.539965534
25.57705495	0.540635538
25.61752015	0.541305542
25.65798535	0.541924742
25.69845054	0.542543942
25.73891574	0.543112281
25.77938094	0.54368062
25.81984614	0.544198072
25.86031134	0.544715524
25.90077653	0.545182008
25.94124173	0.545648491
25.98170693	0.546063983
26.02217213	0.546479475
26.06263732	0.546843892
26.10310252	0.547208309
26.14356772	0.547521621
26.18403292	0.547834933
26.22449812	0.548097059
26.26496331	0.548359185
26.30542851	0.548570082
26.34589371	0.548780978
26.38635891	0.548940557
26.4268241	0.549100137
26.4672893	0.549208337
26.5077545	0.549316537
26.5482197	0.549373272
26.5886849	0.549430007
26.62915009	0.549435219
26.66961529	0.549440432
26.71008049	0.549394035
26.75054569	0.549347639
26.79101088	0.549249536
26.83147608	0.549151433
26.87194128	0.549001551
26.91240648	0.548851669
26.95287168	0.548649931
26.99333687	0.548448193
27.03380207	0.548194492
27.07426727	0.547940791
27.11473247	0.547635055
27.15519766	0.547329319
27.19566286	0.546971452
27.23612806	0.546613586
27.27659326	0.546203506
27.31705846	0.545793426
27.35752365	0.545331037
27.39798885	0.544868648
27.43845405	0.54435389
27.47891925	0.543839133
27.51938444	0.543271929
27.55984964	0.542704725
27.60031484	0.542084986
27.64078004	0.541465247
27.68124524	0.540792912
27.72171043	0.540120578
27.76217563	0.539395601
27.80264083	0.538670623
27.84310603	0.53789295
27.88357123	0.537115276
27.92403642	0.53628487
27.96450162	0.535454464
28.00496682	0.53457132
28.04543202	0.533688176
28.08589721	0.532752258
28.12636241	0.531816339
28.16682761	0.530827665
28.20729281	0.529838991
28.24775801	0.528797573
28.2882232	0.527756155
28.3286884	0.526662058
28.3691536	0.525567961
28.4096188	0.524421221
28.45008399	0.523274481
28.49054919	0.522075248
28.53101439	0.520876014
28.57147959	0.519624323
28.61194479	0.518372631
28.65240998	0.51706866
28.69287518	0.515764689
28.73334038	0.514408612
28.77380558	0.513052535
28.81427077	0.511644545
28.85473597	0.510236555
28.89520117	0.508776903
28.93566637	0.507317251
28.97613157	0.505806252
29.01659676	0.504295254
29.05706196	0.502733126
29.09752716	0.501170999
29.13799236	0.499558148
29.17845755	0.497945297
29.21892275	0.49628213
29.25938795	0.494618964
29.29985315	0.492905915
29.34031835	0.491192865
29.38078354	0.48943041
29.42124874	0.487667954
29.46171394	0.485856688
29.50217914	0.484045422
29.54264434	0.482185861
29.58310953	0.480326301
29.62357473	0.478419107
29.66403993	0.476511914
29.70450513	0.474557793
29.74497032	0.472603673
29.78543552	0.470603392
29.82590072	0.46860311
29.86636592	0.466557461
29.90683112	0.464511812
29.94729631	0.462421677
29.98776151	0.460331541
30.02822671	0.45819788
30.06869191	0.456064218
30.1091571	0.453887939
30.1496223	0.451711661
30.1900875	0.449493846
30.2305527	0.447276032
30.2710179	0.445017797
30.31148309	0.442759562
30.35194829	0.440462071
30.39241349	0.43816458
30.43287869	0.435829061
30.47334388	0.433493543
30.51380908	0.431121337
30.55427428	0.428749132
30.59473948	0.426341471
30.63520468	0.42393381
30.67566987	0.421492153
30.71613507	0.419050497
30.75660027	0.416576296
30.79706547	0.414102095
30.83753066	0.411596856
30.87799586	0.409091616
30.91846106	0.40655691
30.95892626	0.404022205
30.99939146	0.40145967
31.03985665	0.398897135
31.08032185	0.39630833
31.12078705	0.393719524
31.16125225	0.391106179
31.20171744	0.388492835
31.24218264	0.385856694
31.28264784	0.383220553
31.32311304	0.380563369
31.36357824	0.377906185
31.40404343	0.375229746
31.44450863	0.372553307
31.48497383	0.369859502
31.52543903	0.367165697
31.56590423	0.36445623
31.60636942	0.361746764
31.64683462	0.359023562
31.68729982	0.35630036
31.72776502	0.353565276
31.76823021	0.350830191
31.80869541	0.348085104
31.84916061	0.345340016
31.88962581	0.342586799
31.93009101	0.339833581
31.9705562	0.337074164
32.0110214	0.334314746
32.0514866	0.333393826
32.0919518	0.332472906
32.13241699	0.332472906
32.17288219	0.332472906
32.21334739	0.332472906
32.25381259	0.332472906
32.29427779	0.332472906
32.33474298	0.332472906
32.37520818	0.332472906
32.41567338	0.332472906
32.45613858	0.332472906
32.49660377	0.332472906
32.53706897	0.332472906
32.57753417	0.332472906
32.61799937	0.332472906
32.65846457	0.332472906
32.69892976	0.332472906
32.73939496	0.332472906
32.77986016	0.332472906
32.82032536	0.332472906
32.86079055	0.332472906
32.90125575	0.332472906
32.94172095	0.332472906
32.98218615	0.332472906
33.02265135	0.332472906
33.06311654	0.332472906
33.10358174	0.332472906
33.14404694	0.332472906
33.18451214	0.332472906
33.22497733	0.332472906
33.26544253	0.332472906
33.30590773	0.332472906
33.34637293	0.332472906
33.38683813	0.332472906
33.42730332	0.332472906
33.46776852	0.332472906
33.50823372	0.332472906
33.54869892	0.332472906
33.58916412	0.332472906
33.62962931	0.332472906
33.67009451	0.332472906
33.71055971	0.332472906
33.75102491	0.332472906
33.7914901	0.332472906
33.8319553	0.332472906
33.8724205	0.332472906
33.9128857	0.332472906
33.9533509	0.332472906
33.99381609	0.332472906
34.03428129	0.332472906
34.07474649	0.332472906
34.11521169	0.332472906
34.15567688	0.332472906
34.19614208	0.332472906
34.23660728	0.332472906
34.27707248	0.332472906
34.31753768	0.332472906
34.35800287	0.332472906
34.39846807	0.332472906
34.43893327	0.332472906
34.47939847	0.332472906
34.51986366	0.332472906
34.56032886	0.332472906
34.60079406	0.332472906
34.64125926	0.332472906
34.68172446	0.332472906
34.72218965	0.332472906
34.76265485	0.332472906
34.80312005	0.332472906
34.84358525	0.332472906
34.88405044	0.332472906
34.92451564	0.332472906
34.96498084	0.332472906
35.00544604	0.332472906
35.04591124	0.332472906
35.08637643	0.332472906
35.12684163	0.332472906
35.16730683	0.332472906
35.20777203	0.332472906
35.24823723	0.332472906
35.28870242	0.332472906
35.32916762	0.332472906
35.36963282	0.332472906
35.41009802	0.332472906
