# Supplementary material for: Global Habitat Suitability and Ecological Niche Separation in the Phylum Placozoa
Source: PLoS One. 2015 Nov 18;10(11):e0140162. doi: 10.1371/journal.pone.0140162 (PMC4651326; doi:10.1371/journal.pone.0140162)
Supplement: S1 Data — (ZIP) [file pone.0140162.s001.zip › Figure 4 Raw Data/Temperature-Clade-V.txt]

Temperature.V	T.V.Prob
-4.752299893	9.10E-05
-4.709864294	9.10E-05
-4.667428695	9.10E-05
-4.624993095	9.10E-05
-4.582557496	9.10E-05
-4.540121897	9.10E-05
-4.497686298	9.10E-05
-4.455250699	9.10E-05
-4.412815099	9.10E-05
-4.3703795	9.10E-05
-4.327943901	9.10E-05
-4.285508302	9.10E-05
-4.243072703	9.10E-05
-4.200637104	9.10E-05
-4.158201504	9.10E-05
-4.115765905	9.10E-05
-4.073330306	9.10E-05
-4.030894707	9.10E-05
-3.988459108	9.10E-05
-3.946023508	9.10E-05
-3.903587909	9.10E-05
-3.86115231	9.10E-05
-3.818716711	9.10E-05
-3.776281112	9.10E-05
-3.733845512	9.10E-05
-3.691409913	9.10E-05
-3.648974314	9.10E-05
-3.606538715	9.10E-05
-3.564103116	9.10E-05
-3.521667517	9.10E-05
-3.479231917	9.10E-05
-3.436796318	9.10E-05
-3.394360719	9.10E-05
-3.35192512	9.10E-05
-3.309489521	9.10E-05
-3.267053921	9.10E-05
-3.224618322	9.10E-05
-3.182182723	9.10E-05
-3.139747124	9.10E-05
-3.097311525	9.10E-05
-3.054875926	9.10E-05
-3.012440326	9.10E-05
-2.970004727	9.10E-05
-2.927569128	9.10E-05
-2.885133529	9.10E-05
-2.84269793	9.10E-05
-2.80026233	9.10E-05
-2.757826731	9.10E-05
-2.715391132	9.10E-05
-2.672955533	9.10E-05
-2.630519934	9.10E-05
-2.588084335	9.10E-05
-2.545648735	9.10E-05
-2.503213136	9.10E-05
-2.460777537	9.10E-05
-2.418341938	9.10E-05
-2.375906339	9.10E-05
-2.333470739	9.10E-05
-2.29103514	9.10E-05
-2.248599541	9.10E-05
-2.206163942	9.10E-05
-2.163728343	9.10E-05
-2.121292743	9.10E-05
-2.078857144	9.10E-05
-2.036421545	9.10E-05
-1.993985946	9.10E-05
-1.951550347	9.10E-05
-1.909114748	9.10E-05
-1.866679148	9.10E-05
-1.824243549	9.10E-05
-1.78180795	9.10E-05
-1.739372351	9.10E-05
-1.696936752	9.10E-05
-1.654501152	9.10E-05
-1.612065553	9.10E-05
-1.569629954	9.10E-05
-1.527194355	9.10E-05
-1.484758756	9.10E-05
-1.442323157	9.10E-05
-1.399887557	9.10E-05
-1.357451958	9.10E-05
-1.315016359	9.10E-05
-1.27258076	9.10E-05
-1.230145161	9.13E-05
-1.187709561	9.17E-05
-1.145273962	9.29E-05
-1.102838363	9.40E-05
-1.060402764	9.52E-05
-1.017967165	9.64E-05
-0.975531566	9.76E-05
-0.933095966	9.88E-05
-0.890660367	1.00E-04
-0.848224768	1.01E-04
-0.805789169	1.03E-04
-0.76335357	1.04E-04
-0.72091797	1.05E-04
-0.678482371	1.06E-04
-0.636046772	1.08E-04
-0.593611173	1.09E-04
-0.551175574	1.10E-04
-0.508739974	1.12E-04
-0.466304375	1.13E-04
-0.423868776	1.15E-04
-0.381433177	1.16E-04
-0.338997578	1.17E-04
-0.296561979	1.19E-04
-0.254126379	1.20E-04
-0.21169078	1.22E-04
-0.169255181	1.23E-04
-0.126819582	1.25E-04
-0.084383983	1.26E-04
-0.041948383	1.28E-04
4.87E-04	1.30E-04
0.042922815	1.31E-04
0.085358414	1.33E-04
0.127794013	1.34E-04
0.170229612	1.36E-04
0.212665212	1.38E-04
0.255100811	1.40E-04
0.29753641	1.41E-04
0.339972009	1.43E-04
0.382407608	1.45E-04
0.424843208	1.47E-04
0.467278807	1.48E-04
0.509714406	1.50E-04
0.552150005	1.52E-04
0.594585604	1.54E-04
0.637021203	1.56E-04
0.679456803	1.58E-04
0.721892402	1.60E-04
0.764328001	1.62E-04
0.8067636	1.64E-04
0.849199199	1.66E-04
0.891634799	1.68E-04
0.934070398	1.70E-04
0.976505997	1.72E-04
1.018941596	1.74E-04
1.061377195	1.76E-04
1.103812794	1.79E-04
1.146248394	1.81E-04
1.188683993	1.83E-04
1.231119592	1.85E-04
1.273555191	1.88E-04
1.31599079	1.90E-04
1.35842639	1.92E-04
1.400861989	1.95E-04
1.443297588	1.97E-04
1.485733187	1.99E-04
1.528168786	2.02E-04
1.570604386	2.04E-04
1.613039985	2.07E-04
1.655475584	2.10E-04
1.697911183	2.12E-04
1.740346782	2.15E-04
1.782782381	2.17E-04
1.825217981	2.20E-04
1.86765358	2.23E-04
1.910089179	2.26E-04
1.952524778	2.28E-04
1.994960377	2.31E-04
2.037395977	2.34E-04
2.079831576	2.37E-04
2.122267175	2.40E-04
2.164702774	2.43E-04
2.207138373	2.46E-04
2.249573972	2.49E-04
2.292009572	2.52E-04
2.334445171	2.55E-04
2.37688077	2.58E-04
2.419316369	2.61E-04
2.461751968	2.65E-04
2.504187568	2.68E-04
2.546623167	2.71E-04
2.589058766	2.75E-04
2.631494365	2.78E-04
2.673929964	2.81E-04
2.716365563	2.85E-04
2.758801163	2.88E-04
2.801236762	2.92E-04
2.843672361	2.96E-04
2.88610796	2.99E-04
2.928543559	3.03E-04
2.970979159	3.07E-04
3.013414758	3.10E-04
3.055850357	3.14E-04
3.098285956	3.18E-04
3.140721555	3.22E-04
3.183157155	3.26E-04
3.225592754	3.30E-04
3.268028353	3.34E-04
3.310463952	3.38E-04
3.352899551	3.42E-04
3.39533515	3.47E-04
3.43777075	3.51E-04
3.480206349	3.55E-04
3.522641948	3.60E-04
3.565077547	3.64E-04
3.607513146	3.69E-04
3.649948746	3.73E-04
3.692384345	3.78E-04
3.734819944	3.82E-04
3.777255543	3.87E-04
3.819691142	3.92E-04
3.862126741	3.97E-04
3.904562341	4.02E-04
3.94699794	4.07E-04
3.989433539	4.12E-04
4.031869138	4.17E-04
4.074304737	4.22E-04
4.116740337	4.27E-04
4.159175936	4.32E-04
4.201611535	4.38E-04
4.244047134	4.43E-04
4.286482733	4.49E-04
4.328918332	4.54E-04
4.371353932	4.60E-04
4.413789531	4.65E-04
4.45622513	4.71E-04
4.498660729	4.77E-04
4.541096328	4.83E-04
4.583531928	4.89E-04
4.625967527	4.95E-04
4.668403126	5.01E-04
4.710838725	5.07E-04
4.753274324	5.14E-04
4.795709924	5.20E-04
4.838145523	5.26E-04
4.880581122	5.33E-04
4.923016721	5.39E-04
4.96545232	5.46E-04
5.007887919	5.53E-04
5.050323519	5.60E-04
5.092759118	5.67E-04
5.135194717	5.74E-04
5.177630316	5.81E-04
5.220065915	5.88E-04
5.262501515	5.95E-04
5.304937114	6.03E-04
5.347372713	6.10E-04
5.389808312	6.18E-04
5.432243911	6.25E-04
5.47467951	6.33E-04
5.51711511	6.41E-04
5.559550709	6.49E-04
5.601986308	6.57E-04
5.644421907	6.65E-04
5.686857506	6.73E-04
5.729293106	6.81E-04
5.771728705	6.90E-04
5.814164304	6.98E-04
5.856599903	7.07E-04
5.899035502	7.16E-04
5.941471101	7.25E-04
5.983906701	7.34E-04
6.0263423	7.43E-04
6.068777899	7.52E-04
6.111213498	7.61E-04
6.153649097	7.71E-04
6.196084697	7.80E-04
6.238520296	7.90E-04
6.280955895	8.00E-04
6.323391494	8.10E-04
6.365827093	8.20E-04
6.408262692	8.30E-04
6.450698292	8.40E-04
6.493133891	8.51E-04
6.53556949	8.61E-04
6.578005089	8.72E-04
6.620440688	8.83E-04
6.662876288	8.94E-04
6.705311887	9.05E-04
6.747747486	9.16E-04
6.790183085	9.28E-04
6.832618684	9.39E-04
6.875054284	9.51E-04
6.917489883	9.63E-04
6.959925482	9.75E-04
7.002361081	9.87E-04
7.04479668	9.99E-04
7.087232279	0.001011786
7.129667879	0.001024334
7.172103478	0.001037205
7.214539077	0.001050077
7.256974676	0.00106328
7.299410275	0.001076483
7.341845875	0.001090028
7.384281474	0.001103572
7.426717073	0.001117467
7.469152672	0.001131362
7.511588271	0.001145618
7.55402387	0.001159873
7.59645947	0.001174498
7.638895069	0.001189124
7.681330668	0.001204129
7.723766267	0.001219135
7.766201866	0.001234532
7.808637466	0.001249928
7.851073065	0.001265727
7.893508664	0.001281525
7.935944263	0.001297736
7.978379862	0.001313948
8.020815461	0.001330583
8.063251061	0.001347219
8.10568666	0.001364291
8.148122259	0.001381363
8.190557858	0.001398884
8.232993457	0.001416405
8.275429057	0.001434387
8.317864656	0.00145237
8.360300255	0.001470826
8.402735854	0.001489282
8.445171453	0.001508227
8.487607053	0.001527171
8.530042652	0.001546617
8.572478251	0.001566062
8.61491385	0.001586024
8.657349449	0.001605985
8.699785048	0.001626477
8.742220648	0.001646969
8.784656247	0.001668007
8.827091846	0.001689045
8.869527445	0.001710644
8.911963044	0.001732243
8.954398644	0.001754419
8.996834243	0.001776595
9.039269842	0.001799366
9.081705441	0.001822136
9.12414104	0.001845517
9.166576639	0.001868899
9.209012239	0.001892909
9.251447838	0.00191692
9.293883437	0.001941577
9.336319036	0.001966235
9.378754635	0.001991558
9.421190235	0.002016881
9.463625834	0.002042889
9.506061433	0.002068898
9.548497032	0.002095611
9.590932631	0.002122324
9.63336823	0.002149763
9.67580383	0.002177203
9.718239429	0.002205389
9.760675028	0.002233575
9.803110627	0.002262529
9.845546226	0.002291484
9.887981826	0.00232123
9.930417425	0.002350976
9.972853024	0.002381537
10.01528862	0.002412098
10.05772422	0.002443497
10.10015982	0.002474897
10.14259542	0.002507159
10.18503102	0.002539422
10.22746662	0.002572574
10.26990222	0.002605726
10.31233782	0.002639793
10.35477342	0.00267386
10.39720902	0.002708869
10.43964461	0.002743878
10.48208021	0.002779858
10.52451581	0.002815837
10.56695141	0.002852815
10.60938701	0.002889794
10.65182261	0.002927801
10.69425821	0.002965808
10.73669381	0.003004874
10.77912941	0.003043941
10.82156501	0.003084098
10.86400061	0.003124256
10.90643621	0.003165537
10.94887181	0.003206818
10.9913074	0.003249256
11.033743	0.003291694
11.0761786	0.003335323
11.1186142	0.003378953
11.1610498	0.003423809
11.2034854	0.003468666
11.245921	0.003514786
11.2883566	0.003560906
11.3307922	0.003608328
11.3732278	0.00365575
11.4156634	0.003704512
11.458099	0.003753274
11.50053459	0.003803417
11.54297019	0.00385356
11.58540579	0.003905124
11.62784139	0.003956688
11.67027699	0.004009717
11.71271259	0.004062746
11.75514819	0.004117282
11.79758379	0.004171819
11.84001939	0.004227909
11.88245499	0.004283999
11.92489059	0.004341689
11.96732619	0.004399379
12.00976178	0.004458716
12.05219738	0.004518052
12.09463298	0.004579086
12.13706858	0.004640119
12.17950418	0.004702899
12.22193978	0.00476568
12.26437538	0.004830259
12.30681098	0.004894838
12.34924658	0.00496127
12.39168218	0.005027702
12.43411778	0.005096041
12.47655338	0.005164379
12.51898898	0.005234683
12.56142457	0.005304987
12.60386017	0.005377313
12.64629577	0.005449639
12.68873137	0.005524047
12.73116697	0.005598455
12.77360257	0.005675007
12.81603817	0.005751559
12.85847377	0.005830318
12.90090937	0.005909077
12.94334497	0.005990107
12.98578057	0.006071138
13.02821617	0.006154507
13.07065176	0.006237876
13.11308736	0.006323653
13.15552296	0.006409429
13.19795856	0.006497682
13.24039416	0.006585936
13.28282976	0.006676738
13.32526536	0.00676754
13.36770096	0.006860966
13.41013656	0.006954393
13.45257216	0.007050519
13.49500776	0.007146645
13.53744336	0.007245549
13.57987895	0.007344452
13.62231455	0.007446214
13.66475015	0.007547975
13.70718575	0.007652676
13.74962135	0.007757376
13.79205695	0.0078651
13.83449255	0.007972825
13.87692815	0.008083658
13.91936375	0.008194492
13.96179935	0.008308524
14.00423495	0.008422556
14.04667055	0.008539876
14.08910614	0.008657196
14.13154174	0.008777895
14.17397734	0.008898594
14.21641294	0.00902277
14.25884854	0.009146946
14.30128414	0.009274694
14.34371974	0.009402443
14.38615534	0.009533862
14.42859094	0.009665282
14.47102654	0.009800474
14.51346214	0.009935667
14.55589774	0.010074736
14.59833334	0.010213804
14.64076893	0.010356855
14.68320453	0.010499906
14.72564013	0.010647047
14.76807573	0.010794188
14.81051133	0.010945529
14.85294693	0.011096871
14.89538253	0.011252526
14.93781813	0.011408181
14.98025373	0.011568263
15.02268933	0.011728344
15.06512493	0.011892973
15.10756053	0.012057602
15.14999612	0.012226897
15.19243172	0.012396191
15.23486732	0.012570272
15.27730292	0.012744354
15.31973852	0.012923346
15.36217412	0.013102339
15.40460972	0.013286369
15.44704532	0.0134704
15.48948092	0.013659596
15.53191652	0.013848793
15.57435212	0.014043287
15.61678772	0.014237781
15.65922331	0.014437706
15.70165891	0.01463763
15.74409451	0.014843121
15.78653011	0.015048611
15.82896571	0.015259804
15.87140131	0.015470997
15.91383691	0.015688031
15.95627251	0.015905065
15.99870811	0.016128086
16.04114371	0.016351106
16.08357931	0.016580255
16.12601491	0.016809404
16.1684505	0.017044826
16.2108861	0.017280249
16.2533217	0.017522092
16.2957573	0.017763936
16.3381929	0.018012351
16.3806285	0.018260766
16.4230641	0.018515903
16.4654997	0.018771041
16.5079353	0.019033053
16.5503709	0.019295066
16.5928065	0.019564108
16.6352421	0.01983315
16.6776777	0.020109378
16.72011329	0.020385607
16.76254889	0.020669179
16.80498449	0.020952751
16.84742009	0.021243827
16.88985569	0.021534903
16.93229129	0.021833643
16.97472689	0.022132382
17.01716249	0.022438947
17.05959809	0.022745511
17.10203369	0.023060065
17.14446929	0.023374618
17.18690489	0.023697315
17.22934048	0.024020013
17.27177608	0.024351035
17.31421168	0.024682057
17.35664728	0.02502156
17.39908288	0.025361063
17.44151848	0.025709216
17.48395408	0.026057368
17.52638968	0.026414335
17.56882528	0.026771302
17.61126088	0.027137251
17.65369648	0.0275032
17.69613208	0.027878298
17.73856767	0.028253396
17.78100327	0.02863781
17.82343887	0.029022224
17.86587447	0.029416122
17.90831007	0.02981002
17.95074567	0.030213567
17.99318127	0.030617115
18.03561687	0.031030481
18.07805247	0.031443846
18.12048807	0.031867193
18.16292367	0.032290541
18.20535927	0.032724036
18.24779486	0.033157532
18.29023046	0.033601341
18.33266606	0.034045149
18.37510166	0.034499434
18.41753726	0.034953719
18.45997286	0.035418642
18.50240846	0.035883565
18.54484406	0.036359286
18.58727966	0.036835007
18.62971526	0.037321686
18.67215086	0.037808366
18.71458646	0.038306161
18.75702206	0.038803956
18.79945765	0.039313022
18.84189325	0.039822088
18.88432885	0.040342566
18.92676445	0.040863045
18.96920005	0.041395112
19.01163565	0.041927178
19.05407125	0.042470968
19.09650685	0.043014758
19.13894245	0.04357042
19.18137805	0.044126082
19.22381365	0.044693758
19.26624925	0.045261433
19.30868484	0.045841264
19.35112044	0.046421095
19.39355604	0.047013218
19.43599164	0.047605341
19.47842724	0.048209891
19.52086284	0.048814442
19.56329844	0.04943155
19.60573404	0.050048658
19.64816964	0.050678451
19.69060524	0.051308243
19.73304084	0.051950846
19.77547644	0.052593448
19.81791203	0.05324898
19.86034763	0.053904513
19.90278323	0.054573091
19.94521883	0.055241668
19.98765443	0.055923405
20.03009003	0.056605141
20.07252563	0.057300145
20.11496123	0.057995148
20.15739683	0.058703523
20.19983243	0.059411898
20.24226803	0.060133744
20.28470363	0.060855591
20.32713922	0.061591006
20.36957482	0.062326421
20.41201042	0.063075495
20.45444602	0.063824569
20.49688162	0.064587392
20.53931722	0.065350216
20.58175282	0.066126851
20.62418842	0.066903486
20.66662402	0.067694049
20.70905962	0.068484612
20.75149522	0.06928916
20.79393082	0.070093708
20.83636642	0.070912314
20.87880201	0.07173092
20.92123761	0.072563648
20.96367321	0.073396376
21.00610881	0.074243291
21.04854441	0.075090206
21.09098001	0.075951367
21.13341561	0.076812528
21.17585121	0.07768799
21.21828681	0.078563453
21.26072241	0.079453267
21.30315801	0.080343082
21.34559361	0.081247296
21.3880292	0.082151511
21.4304648	0.083070175
21.4729004	0.083988838
21.515336	0.084921987
21.5577716	0.085855137
21.6002072	0.086802816
21.6426428	0.087750495
21.6850784	0.08871274
21.727514	0.089674986
21.7699496	0.090651832
21.8123852	0.091628678
21.8548208	0.092620154
21.89725639	0.09361163
21.93969199	0.094617774
21.98212759	0.095623917
22.02456319	0.096644756
22.06699879	0.097665595
22.10943439	0.098701157
22.15186999	0.09973672
22.19430559	0.100787038
22.23674119	0.101837357
22.27917679	0.102902456
22.32161239	0.103967555
22.36404799	0.105047444
22.40648358	0.106127333
22.44891918	0.107222089
22.49135478	0.108316845
22.53379038	0.109426482
22.57622598	0.110536118
22.61866158	0.111660664
22.66109718	0.112785209
22.70353278	0.113924706
22.74596838	0.115064204
22.78840398	0.116218694
22.83083958	0.117373184
22.87327518	0.118542707
22.91571078	0.119712231
22.95814637	0.120896841
23.00058197	0.122081452
23.04301757	0.123281206
23.08545317	0.124480961
23.12788877	0.125695918
23.17032437	0.126910876
23.21275997	0.12814111
23.25519557	0.129371345
23.29763117	0.130616926
23.34006677	0.131862507
23.38250237	0.133123526
23.42493797	0.134384545
23.46737356	0.135661098
23.50980916	0.136937651
23.55224476	0.138229842
23.59468036	0.139522034
23.63711596	0.140829981
23.67955156	0.142137929
23.72198716	0.143461765
23.76442276	0.144785601
23.80685836	0.146125472
23.84929396	0.147465343
23.89172956	0.148821404
23.93416516	0.150177466
23.97660075	0.151549899
24.01903635	0.152922331
24.06147195	0.154311292
24.10390755	0.155700252
24.14634315	0.157106023
24.18877875	0.158511793
24.23121435	0.159934565
24.27364995	0.161357337
24.31608555	0.162797372
24.35852115	0.164237408
24.40095675	0.16569498
24.44339235	0.167152552
24.48582794	0.168627958
24.52826354	0.170103365
24.57069914	0.171596935
24.61313474	0.173090506
24.65557034	0.174602595
24.69800594	0.176114683
24.74044154	0.177645669
24.78287714	0.179176655
24.82531274	0.180726957
24.86774834	0.182277259
24.91018394	0.183847319
24.95261954	0.185417379
24.99505514	0.187007673
25.03749073	0.188597967
25.07992633	0.190209019
25.12236193	0.191820072
25.16479753	0.193452431
25.20723313	0.195084791
25.24966873	0.196739051
25.29210433	0.19839331
25.33453993	0.200070104
25.37697553	0.201746897
25.41941113	0.203446901
25.46184673	0.205146905
25.50428233	0.206870846
25.54671792	0.208594787
25.58915352	0.210343426
25.63158912	0.212092064
25.67402472	0.213866229
25.71646032	0.215640395
25.75889592	0.217440904
25.80133152	0.219241413
25.84376712	0.221069275
25.88620272	0.222897137
25.92863832	0.224753282
25.97107392	0.226609427
26.01350952	0.228494884
26.05594511	0.23038034
26.09838071	0.2322962
26.14081631	0.234212059
26.18325191	0.236159461
26.22568751	0.238106862
26.26812311	0.24008701
26.31055871	0.242067159
26.35299431	0.244081317
26.39542991	0.246095474
26.43786551	0.24814496
26.48030111	0.250194446
26.52273671	0.25228065
26.5651723	0.254366854
26.6076079	0.256491209
26.6500435	0.258615563
26.6924791	0.260779572
26.7349147	0.262943581
26.7773503	0.265148808
26.8197859	0.267354035
26.8622215	0.269602091
26.9046571	0.271850146
26.9470927	0.274142705
26.9895283	0.276435263
27.0319639	0.278774036
27.0743995	0.281112809
27.11683509	0.283499566
27.15927069	0.285886324
27.20170629	0.288322873
27.24414189	0.290759421
27.28657749	0.293247604
27.32901309	0.295735787
27.37144869	0.298277477
27.41388429	0.300819167
27.45631989	0.303416259
27.49875549	0.306013351
27.54119109	0.308667682
27.58362669	0.311322014
27.62606228	0.314035614
27.66849788	0.316749214
27.71093348	0.319523922
27.75336908	0.32229863
27.79580468	0.325136307
27.83824028	0.327973984
27.88067588	0.330876455
27.92311148	0.333778927
27.96554708	0.336747975
28.00798268	0.339717023
28.05041828	0.342754333
28.09285388	0.345791642
28.13528947	0.348898815
28.17772507	0.352005988
28.22016067	0.355184498
28.26259627	0.358363008
28.30503187	0.361614186
28.34746747	0.364865363
28.38990307	0.368190382
28.43233867	0.371515402
28.47477427	0.374915241
28.51720987	0.378315079
28.55964547	0.381790458
28.60208107	0.385265836
28.64451666	0.388817267
28.68695226	0.392368698
28.72938786	0.395996377
28.77182346	0.399624056
28.81425906	0.403327884
28.85669466	0.407031712
28.89913026	0.410811223
28.94156586	0.414590734
28.98400146	0.418445101
29.02643706	0.422299469
29.06887266	0.426227458
29.11130826	0.430155447
29.15374386	0.434155397
29.19617945	0.438155347
29.23861505	0.442225043
29.28105065	0.44629474
29.32348625	0.450431775
29.36592185	0.454568809
29.40835745	0.458769995
29.45079305	0.462971181
29.49322865	0.46723294
29.53566425	0.471494699
29.57809985	0.475812918
29.62053545	0.480131137
29.66297105	0.484501243
29.70540664	0.488871348
29.74784224	0.493288237
29.79027784	0.497705126
29.83271344	0.502163208
29.87514904	0.506621289
29.91758464	0.511114556
29.96002024	0.515607822
30.00245584	0.520129824
30.04489144	0.524651825
30.08732704	0.529195765
30.12976264	0.533739704
30.17219824	0.538298389
30.21463383	0.542857075
30.25706943	0.547423136
30.29950503	0.551989198
30.34194063	0.556554994
30.38437623	0.56112079
30.42681183	0.565678552
30.46924743	0.570236313
30.51168303	0.574778229
30.55411863	0.579320145
30.59655423	0.583838385
30.63898983	0.588356626
30.68142543	0.592843467
30.72386102	0.597330308
30.76629662	0.601778167
30.80873222	0.606226027
30.85116782	0.610627562
30.89360342	0.615029097
30.93603902	0.619377261
30.97847462	0.623725426
31.02091022	0.628013396
31.06334582	0.632301366
31.10578142	0.63652308
31.14821702	0.640744793
31.19065262	0.644894332
31.23308822	0.64904387
31.27552381	0.653115898
31.31795941	0.657187927
31.36039501	0.661177647
31.40283061	0.665167367
31.44526621	0.669070536
31.48770181	0.672973704
31.53013741	0.676786631
31.57257301	0.680599558
31.61500861	0.684319127
31.65744421	0.688038695
31.69987981	0.691662323
31.74231541	0.695285952
31.784751	0.69881162
31.8271866	0.702337289
31.8696222	0.705763507
31.9120578	0.709189725
31.9544934	0.712515509
31.996929	0.715841293
32.0393646	0.719066054
32.0818002	0.722290814
32.1242358	0.725414687
32.1666714	0.728538561
32.209107	0.731561601
32.2515426	0.734584641
32.29397819	0.737507838
32.33641379	0.740431035
32.37884939	0.74325515
32.42128499	0.746079266
32.46372059	0.748805916
32.50615619	0.751532567
32.54859179	0.754163092
32.59102739	0.756793618
32.63346299	0.75933007
32.67589859	0.761866522
32.71833419	0.764310682
32.76076979	0.766754842
32.80320538	0.769109118
32.84564098	0.771463394
32.88807658	0.773729861
32.93051218	0.775996327
32.97294778	0.778177589
33.01538338	0.780358851
33.05781898	0.782457161
33.10025458	0.784555471
33.14269018	0.786573565
33.18512578	0.788591659
33.22756138	0.79053188
33.26999698	0.7924721
33.31243258	0.794337195
33.35486817	0.79620229
33.39730377	0.797994632
33.43973937	0.799786973
33.48217497	0.801509255
33.52461057	0.803231537
33.56704617	0.804886109
33.60948177	0.80654068
33.65191737	0.808130068
33.69435297	0.809719455
33.73678857	0.811246127
33.77922417	0.812772799
33.82165977	0.814238977
33.86409536	0.815705156
33.90653096	0.817113239
33.94896656	0.818521321
33.99140216	0.819873399
34.03383776	0.821225476
34.07627336	0.822523791
34.11870896	0.823822105
34.16114456	0.824243265
34.20358016	0.824664426
34.24601576	0.824664426
34.28845136	0.824664426
34.33088696	0.824664426
34.37332255	0.824664426
34.41575815	0.824664426
34.45819375	0.824664426
34.50062935	0.824664426
34.54306495	0.824664426
34.58550055	0.824664426
34.62793615	0.824664426
34.67037175	0.824664426
34.71280735	0.824664426
34.75524295	0.824664426
34.79767855	0.824664426
34.84011415	0.824664426
34.88254974	0.824664426
34.92498534	0.824664426
34.96742094	0.824664426
35.00985654	0.824664426
35.05229214	0.824664426
35.09472774	0.824664426
35.13716334	0.824664426
35.17959894	0.824664426
35.22203454	0.824664426
35.26447014	0.824664426
35.30690574	0.824664426
35.34934134	0.824664426
35.39177694	0.824664426
35.43421253	0.824664426
35.47664813	0.824664426
35.51908373	0.824664426
35.56151933	0.824664426
35.60395493	0.824664426
35.64639053	0.824664426
35.68882613	0.824664426
35.73126173	0.824664426
35.77369733	0.824664426
35.81613293	0.824664426
35.85856853	0.824664426
35.90100413	0.824664426
35.94343972	0.824664426
35.98587532	0.824664426
36.02831092	0.824664426
36.07074652	0.824664426
36.11318212	0.824664426
36.15561772	0.824664426
36.19805332	0.824664426
36.24048892	0.824664426
36.28292452	0.824664426
36.32536012	0.824664426
36.36779572	0.824664426
36.41023132	0.824664426
36.45266691	0.824664426
36.49510251	0.824664426
36.53753811	0.824664426
36.57997371	0.824664426
36.62240931	0.824664426
36.66484491	0.824664426
36.70728051	0.824664426
36.74971611	0.824664426
36.79215171	0.824664426
36.83458731	0.824664426
36.87702291	0.824664426
36.91945851	0.824664426
36.96189411	0.824664426
37.0043297	0.824664426
37.0467653	0.824664426
37.0892009	0.824664426
37.1316365	0.824664426
37.1740721	0.824664426
37.2165077	0.824664426
37.2589433	0.824664426
37.3013789	0.824664426
37.3438145	0.824664426
37.3862501	0.824664426
37.4286857	0.824664426
37.4711213	0.824664426
37.51355689	0.824664426
37.55599249	0.824664426
37.59842809	0.824664426
37.64086369	0.824664426
37.68329929	0.824664426
